# Supplementary material for: Mapping nucleosome-resolution chromatin organization and enhancer-promoter loops in plants using Micro-C-XL
Source: Nat Commun. 2024 Jan 2;15:35. doi: 10.1038/s41467-023-44347-z (PMC10762229; doi:10.1038/s41467-023-44347-z)
Supplement: Supplementary file 4 — Supplementary Data 1 [file 41467_2023_44347_MOESM4_ESM.xlsx]

## Sheet: Sheet1
	202209_1	202209_2	202208	Soybean_1	Soybean_2	Rice_1	Rice_2			Gm_1	Gm_2	202207	At_1	At_2	Os_1	Os_2
total	16155331	19277797	15892614	11158885	10535135	11629357	11276075		total	834497684	828430734	677135216	609746880	618834120	746072545	738023062
total_unmapped	2408048	2671766	1887690	2413947	2336930	1688744	1622560		total_unmapped	178457021	181795595	151638712	81670507	89227070	107484328	105527409
total_single_sided_mapped	1616690	1945474	3098175	3422852	3246028	2940277	2858947		total_single_sided_mapped	254928587	254482555	90997557	60610545	61250072	190376210	188710851
total_mapped	12130593	14660557	10906749	5322086	4952177	7000336	6794568		total_mapped	401112076	392152584	434498947	467465828	468356978	448212007	443784802
total_dups	49848	59987	227574	3540	3546	11082	10592		total_dups	16710502	18488678	147397857	44109505	50680673	25595806	27404619
total_nodups	12080745	14600570	10679175	5318546	4948631	6989254	6783976		total_nodups	384401574	373663906	287101090	423356323	417676305	422616201	416380183
cis	10670472	12795305	6315768	4250803	3959069	4953667	4804364		cis	307582642	299435524	229820327	370457659	368181853	296659573	292321013
trans	1410273	1805265	4363407	1067743	989562	2035587	1979612		trans	76818932	74228382	57280763	52898664	49494452	125956628	124059170
Cis/Total	0.883263	0.876357	0.59141	0.799242	0.800033	0.708755	0.708193		Cis/Total	0.80016	0.80135	0.800486	0.875049	0.8815	0.70196	0.702053
Valid Rates	0.747787	0.757378	0.671958	0.47662	0.469726	0.601001	0.601626		Valid Rates	0.460638	0.45105	0.423994	0.694315	0.674941	0.566455	0.564183
Map Rates	0.750872	0.760489	0.686278	0.476937	0.470063	0.601954	0.602565		Map Rates	0.480663	0.473368	0.641672	0.766656	0.756838	0.600762	0.601316
Dup Rates	0.00410928	0.00409173	0.0208654	0.000665153	0.000716049	0.00158307	0.00155889		Dup Rates	0.0416604	0.0471466	0.339236	0.0943588	0.108209	0.0571065	0.061752
测序量	4846599300	5783339100	4767784200	3347665500	3160540500	3488807100	3382822500		测序量	250349305200	248529220200	203140564800	182924064000	185650236000	223821763500	221406918600
200M 互作需要多少 Gb	8.02368e+10	7.92207e+10	8.92912e+10	1.25886e+11	1.27734e+11	9.98335e+10	9.97298e+10		200M 互作需要多少 Gb			1.41512e+11
200G 有多少互作	4.98525e+08	5.04918e+08	4.47972e+08	3.17747e+08	3.13151e+08	4.00667e+08	4.01084e+08		200G 有多少互作			2.82662e+08

## Sheet: Micro-C summary
	Arabidopsis rep1	Arabidopsis rep2	Soybean rep1	Soybean rep2	Rice rep1	Rice Rep2	WT rep1	WT rep2	FVP rep1	FVP rep2	nrpb2-3 rep1	nrpb2-3 rep2	nrpd1-3 rep1	nrpd1-3 rep2	nrpe1-11 rep1	nrpe1-11 rep2
Bases	182924064000	185650236000	250349305200	248529220200	223821763500	221406918600	981573901200	640436048100	721187504100	731541619800	462252142500	444980766000	268604402700	271993548300	284641506300	283187469900
Total reads pairs processed	609746880	618834120	834497684	828430734	746072545	738023062	3271913004	2134786827	2403958347	2438472066	1540840475	1483269220	895348009	906645161	948805021	943958233
Unmapped reads pairs	81670507	89227070	178457021	181795595	107484328	105527409	478691853	329876145	293355522	309664300	197862191	181206857	105078875	110239508	126345935	129563995
Pairs with singleton	60610545	61250072	254928587	254482555	190376210	188710851	440459682	299563166	332919343	334682194	233014032	211703606	131673390	131085734	128869659	126609709
Reported mapped pairs	467465828	468356978	401112076	392152584	448212007	443784802	2352761469	1505347516	1777683482	1794125572	1109964252	1090358757	658595744	665319919	693589427	687784529
Valid interactions without duplicates	423356323	417676305	384401574	373663906	422616201	416380183	1694176324	1195830814	932311798	976703615	621260562	576550478	613137852	607072672	650086631	643808997
Cis interaction	370457659	368181853	307582642	299435524	296659573	292321013	1346883881	953564227	709101238	746422619	472976918	448731606	472724941	469092048	521453830	518488252
Trans interaction	52898664	49494452	76818932	74228382	125956628	124059170	347292443	242266587	223210560	230280996	148283644	127818872	140412911	137980624	128632801	125320745
Cis/total	87.5049	88.15	80.016	80.135	70.196	70.2053	79.5008	79.7407	76.0584	76.4226	76.1318	77.8304	77.0993	77.2712	80.213	80.5345
Valid rates	69.4315	67.4941	46.0638	45.105	56.6455	56.4183	51.7794	56.0164	38.7824	40.0539	40.3196	38.8703	68.4804	66.9581	68.5164	68.2031
Map rates	76.6656	75.6838	48.0663	47.3368	60.0762	60.1316	71.9078	70.5151	73.9482	73.5758	72.0363	73.5105	73.5575	73.3826	73.1014	72.8618
