# Supplementary material for: Mapping nucleosome-resolution chromatin organization and enhancer-promoter loops in plants using Micro-C-XL
Source: Nat Commun. 2024 Jan 2;15:35. doi: 10.1038/s41467-023-44347-z (PMC10762229; doi:10.1038/s41467-023-44347-z)
Supplement: Supplementary file 5 — Supplementary Data 2 [file 41467_2023_44347_MOESM5_ESM.xlsx]

## Sheet: Supplementary Table 2. Arabidop
chromosome	start	end
1	3200	3400
1	8600	8800
1	13600	13800
1	21200	21400
1	33400	33600
1	38000	38200
1	46800	47000
1	51200	51400
1	55400	55600
1	64000	64200
1	68800	69000
1	72200	72400
1	77600	77800
1	82000	82200
1	88600	88800
1	91400	91600
1	95600	95800
1	99400	99600
1	102000	102200
1	107800	108000
1	112000	112200
1	116600	116800
1	120600	120800
1	130800	131000
1	136000	136200
1	138200	138400
1	143400	143600
1	146200	146400
1	156600	156800
1	159400	159600
1	163000	163200
1	168200	168400
1	173400	173600
1	177000	177200
1	184800	185000
1	187000	187200
1	190200	190400
1	195400	195600
1	198600	198800
1	201800	202000
1	207200	207400
1	220000	220200
1	225600	225800
1	228600	228800
1	232600	232800
1	237800	238000
1	239600	239800
1	246000	246200
1	248800	249000
1	254600	254800
1	262600	262800
1	268000	268200
1	270600	270800
1	274800	275000
1	278600	278800
1	284200	284400
1	291200	291400
1	293000	293200
1	298400	298600
1	303000	303200
1	306200	306400
1	309200	309400
1	316000	316200
1	322800	323000
1	325000	325200
1	338000	338200
1	342400	342600
1	344400	344600
1	354800	355000
1	363200	363400
1	368400	368600
1	373200	373400
1	389800	390000
1	392600	392800
1	395600	395800
1	401800	402000
1	404600	404800
1	411600	411800
1	414600	414800
1	420200	420400
1	426600	426800
1	431000	431200
1	437000	437200
1	440000	440200
1	442800	443000
1	446400	446600
1	450400	450600
1	455600	455800
1	459200	459400
1	461600	461800
1	463600	463800
1	469400	469600
1	472000	472200
1	476600	476800
1	484000	484200
1	490800	491000
1	493200	493400
1	505600	505800
1	511200	511400
1	515400	515600
1	521800	522000
1	529400	529600
1	537600	537800
1	545200	545400
1	552600	552800
1	556800	557000
1	566000	566200
1	571400	571600
1	575200	575400
1	580600	580800
1	584000	584200
1	591600	591800
1	598800	599000
1	602200	602400
1	609600	609800
1	616800	617000
1	621200	621400
1	625800	626000
1	630200	630400
1	635000	635200
1	638800	639000
1	641200	641400
1	644800	645000
1	652600	652800
1	658200	658400
1	662400	662600
1	669800	670000
1	673000	673200
1	677000	677200
1	687400	687600
1	692600	692800
1	701200	701400
1	707000	707200
1	712000	712200
1	729600	729800
1	739400	739600
1	749000	749200
1	756400	756600
1	768000	768200
1	773200	773400
1	780400	780600
1	785800	786000
1	793000	793200
1	795200	795400
1	798600	798800
1	802800	803000
1	807200	807400
1	813200	813400
1	819400	819600
1	824200	824400
1	830400	830600
1	835600	835800
1	847600	847800
1	854000	854200
1	859800	860000
1	864200	864400
1	868400	868600
1	871200	871400
1	875800	876000
1	877600	877800
1	880200	880400
1	883400	883600
1	892600	892800
1	898400	898600
1	903200	903400
1	907400	907600
1	909800	910000
1	918000	918200
1	922200	922400
1	929800	930000
1	937600	937800
1	943400	943600
1	952000	952200
1	958000	958200
1	961800	962000
1	966800	967000
1	970600	970800
1	978800	979000
1	982000	982200
1	984400	984600
1	993200	993400
1	996000	996200
1	1000800	1001000
1	1004600	1004800
1	1008400	1008600
1	1013400	1013600
1	1017800	1018000
1	1024000	1024200
1	1029000	1029200
1	1036200	1036400
1	1040200	1040400
1	1049800	1050000
1	1059400	1059600
1	1064400	1064600
1	1073000	1073200
1	1080800	1081000
1	1085800	1086000
1	1096600	1096800
1	1106000	1106200
1	1108800	1109000
1	1114200	1114400
1	1125400	1125600
1	1131600	1131800
1	1140000	1140200
1	1143400	1143600
1	1148600	1148800
1	1154800	1155000
1	1157800	1158000
1	1165000	1165200
1	1167000	1167200
1	1183800	1184000
1	1188400	1188600
1	1191200	1191400
1	1193800	1194000
1	1197800	1198000
1	1202000	1202200
1	1206200	1206400
1	1215800	1216000
1	1220800	1221000
1	1226400	1226600
1	1232400	1232600
1	1236200	1236400
1	1240200	1240400
1	1248800	1249000
1	1261400	1261600
1	1272600	1272800
1	1281200	1281400
1	1286400	1286600
1	1291200	1291400
1	1299000	1299200
1	1313000	1313200
1	1321600	1321800
1	1324800	1325000
1	1331200	1331400
1	1333600	1333800
1	1338000	1338200
1	1344800	1345000
1	1349800	1350000
1	1355600	1355800
1	1362000	1362200
1	1365000	1365200
1	1368800	1369000
1	1375600	1375800
1	1383600	1383800
1	1391400	1391600
1	1396000	1396200
1	1399000	1399200
1	1407600	1407800
1	1410800	1411000
1	1418600	1418800
1	1422200	1422400
1	1431000	1431200
1	1434400	1434600
1	1437600	1437800
1	1451000	1451200
1	1456600	1456800
1	1458800	1459000
1	1471000	1471200
1	1478600	1478800
1	1482400	1482600
1	1487000	1487200
1	1494200	1494400
1	1498000	1498200
1	1504000	1504200
1	1510200	1510400
1	1534400	1534600
1	1545800	1546000
1	1559000	1559200
1	1564200	1564400
1	1570000	1570200
1	1576600	1576800
1	1583800	1584000
1	1587800	1588000
1	1595800	1596000
1	1598000	1598200
1	1605000	1605200
1	1611800	1612000
1	1618000	1618200
1	1624800	1625000
1	1636000	1636200
1	1645400	1645600
1	1662200	1662400
1	1669200	1669400
1	1671800	1672000
1	1679000	1679200
1	1682000	1682200
1	1689800	1690000
1	1693600	1693800
1	1701200	1701400
1	1705000	1705200
1	1713400	1713600
1	1719000	1719200
1	1721400	1721600
1	1730200	1730400
1	1732600	1732800
1	1739400	1739600
1	1744600	1744800
1	1754000	1754200
1	1766400	1766600
1	1768800	1769000
1	1773600	1773800
1	1779000	1779200
1	1786600	1786800
1	1790000	1790200
1	1799000	1799200
1	1804000	1804200
1	1807800	1808000
1	1815600	1815800
1	1820200	1820400
1	1822200	1822400
1	1830000	1830200
1	1832600	1832800
1	1838000	1838200
1	1855200	1855400
1	1860800	1861000
1	1869000	1869200
1	1873800	1874000
1	1877800	1878000
1	1884600	1884800
1	1887800	1888000
1	1894200	1894400
1	1897000	1897200
1	1899800	1900000
1	1907000	1907200
1	1910800	1911000
1	1922000	1922200
1	1933200	1933400
1	1946600	1946800
1	1958600	1958800
1	1965600	1965800
1	1969600	1969800
1	1974600	1974800
1	1978000	1978200
1	1989200	1989400
1	1992200	1992400
1	2000800	2001000
1	2007200	2007400
1	2013600	2013800
1	2024800	2025000
1	2029600	2029800
1	2040400	2040600
1	2047600	2047800
1	2052200	2052400
1	2055600	2055800
1	2060400	2060600
1	2067200	2067400
1	2070400	2070600
1	2077600	2077800
1	2083000	2083200
1	2087000	2087200
1	2089800	2090000
1	2096200	2096400
1	2104600	2104800
1	2108200	2108400
1	2111000	2111200
1	2114600	2114800
1	2120600	2120800
1	2128400	2128600
1	2135800	2136000
1	2141000	2141200
1	2148000	2148200
1	2152600	2152800
1	2156000	2156200
1	2160800	2161000
1	2163400	2163600
1	2168400	2168600
1	2172200	2172400
1	2177600	2177800
1	2184000	2184200
1	2187600	2187800
1	2191000	2191200
1	2194400	2194600
1	2200000	2200200
1	2203800	2204000
1	2214800	2215000
1	2219400	2219600
1	2224600	2224800
1	2237600	2237800
1	2245000	2245200
1	2249000	2249200
1	2260000	2260200
1	2262800	2263000
1	2269400	2269600
1	2274800	2275000
1	2277600	2277800
1	2280600	2280800
1	2291400	2291600
1	2295400	2295600
1	2299400	2299600
1	2305200	2305400
1	2312200	2312400
1	2316400	2316600
1	2322200	2322400
1	2335800	2336000
1	2338600	2338800
1	2344200	2344400
1	2348400	2348600
1	2351800	2352000
1	2359000	2359200
1	2365000	2365200
1	2368600	2368800
1	2379600	2379800
1	2395200	2395400
1	2403000	2403200
1	2406800	2407000
1	2422000	2422200
1	2429600	2429800
1	2432600	2432800
1	2437000	2437200
1	2440400	2440600
1	2445800	2446000
1	2467000	2467200
1	2475000	2475200
1	2488800	2489000
1	2494200	2494400
1	2498600	2498800
1	2501600	2501800
1	2511000	2511200
1	2516800	2517000
1	2520800	2521000
1	2538400	2538600
1	2542400	2542600
1	2548000	2548200
1	2561200	2561400
1	2563800	2564000
1	2573400	2573600
1	2576800	2577000
1	2580800	2581000
1	2583400	2583600
1	2590600	2590800
1	2607600	2607800
1	2614600	2614800
1	2622600	2622800
1	2630400	2630600
1	2635800	2636000
1	2641800	2642000
1	2646000	2646200
1	2649400	2649600
1	2662200	2662400
1	2667200	2667400
1	2672000	2672200
1	2681800	2682000
1	2684200	2684400
1	2688600	2688800
1	2694400	2694600
1	2703200	2703400
1	2706800	2707000
1	2711000	2711200
1	2716400	2716600
1	2722000	2722200
1	2736000	2736200
1	2751400	2751600
1	2755600	2755800
1	2759800	2760000
1	2762400	2762600
1	2771400	2771600
1	2773800	2774000
1	2805000	2805200
1	2808600	2808800
1	2818000	2818200
1	2821200	2821400
1	2826800	2827000
1	2838800	2839000
1	2848000	2848200
1	2856000	2856200
1	2867000	2867200
1	2871800	2872000
1	2879200	2879400
1	2890800	2891000
1	2899400	2899600
1	2904800	2905000
1	2916200	2916400
1	2928800	2929000
1	2932200	2932400
1	2939400	2939600
1	2942400	2942600
1	2946000	2946200
1	2951000	2951200
1	2955800	2956000
1	2963800	2964000
1	2967800	2968000
1	2972400	2972600
1	2977000	2977200
1	2982600	2982800
1	2987800	2988000
1	2994200	2994400
1	3001200	3001400
1	3012400	3012600
1	3015000	3015200
1	3018400	3018600
1	3030800	3031000
1	3041800	3042000
1	3048800	3049000
1	3058200	3058400
1	3066400	3066600
1	3072200	3072400
1	3079600	3079800
1	3085800	3086000
1	3093200	3093400
1	3100600	3100800
1	3104400	3104600
1	3116800	3117000
1	3119800	3120000
1	3122600	3122800
1	3131200	3131400
1	3137600	3137800
1	3140600	3140800
1	3154200	3154400
1	3157200	3157400
1	3161600	3161800
1	3168000	3168200
1	3173200	3173400
1	3180600	3180800
1	3184200	3184400
1	3189200	3189400
1	3195200	3195400
1	3201400	3201600
1	3205600	3205800
1	3217800	3218000
1	3227000	3227200
1	3236800	3237000
1	3239600	3239800
1	3242800	3243000
1	3247800	3248000
1	3252000	3252200
1	3255800	3256000
1	3261600	3261800
1	3263600	3263800
1	3269800	3270000
1	3273600	3273800
1	3278800	3279000
1	3287400	3287600
1	3296400	3296600
1	3302200	3302400
1	3306200	3306400
1	3310600	3310800
1	3325600	3325800
1	3333400	3333600
1	3338000	3338200
1	3341800	3342000
1	3349000	3349200
1	3356400	3356600
1	3363200	3363400
1	3369200	3369400
1	3377400	3377600
1	3384000	3384200
1	3388400	3388600
1	3395200	3395400
1	3413200	3413400
1	3419600	3419800
1	3424000	3424200
1	3427600	3427800
1	3431000	3431200
1	3453000	3453200
1	3461400	3461600
1	3465600	3465800
1	3469600	3469800
1	3474200	3474400
1	3478800	3479000
1	3484200	3484400
1	3487200	3487400
1	3493800	3494000
1	3503400	3503600
1	3509400	3509600
1	3514600	3514800
1	3519000	3519200
1	3523600	3523800
1	3527600	3527800
1	3532200	3532400
1	3535000	3535200
1	3550800	3551000
1	3553800	3554000
1	3558000	3558200
1	3565000	3565200
1	3570800	3571000
1	3575200	3575400
1	3590600	3590800
1	3595200	3595400
1	3605200	3605400
1	3610600	3610800
1	3616200	3616400
1	3623600	3623800
1	3627400	3627600
1	3639600	3639800
1	3647600	3647800
1	3658800	3659000
1	3664000	3664200
1	3670000	3670200
1	3676400	3676600
1	3681600	3681800
1	3684400	3684600
1	3702200	3702400
1	3709800	3710000
1	3714800	3715000
1	3721600	3721800
1	3732800	3733000
1	3740400	3740600
1	3745400	3745600
1	3749000	3749200
1	3753000	3753200
1	3756000	3756200
1	3768200	3768400
1	3773600	3773800
1	3778600	3778800
1	3790800	3791000
1	3804200	3804400
1	3806800	3807000
1	3809800	3810000
1	3823000	3823200
1	3832400	3832600
1	3837600	3837800
1	3847000	3847200
1	3862200	3862400
1	3867000	3867200
1	3874200	3874400
1	3881200	3881400
1	3891400	3891600
1	3896800	3897000
1	3905200	3905400
1	3909800	3910000
1	3914600	3914800
1	3920400	3920600
1	3925000	3925200
1	3929600	3929800
1	3937400	3937600
1	3948400	3948600
1	3951200	3951400
1	3967200	3967400
1	3973200	3973400
1	3980400	3980600
1	3987200	3987400
1	3995000	3995200
1	4000800	4001000
1	4003600	4003800
1	4007200	4007400
1	4010600	4010800
1	4014600	4014800
1	4021000	4021200
1	4028400	4028600
1	4034200	4034400
1	4039000	4039200
1	4044200	4044400
1	4054000	4054200
1	4059200	4059400
1	4064400	4064600
1	4066800	4067000
1	4072600	4072800
1	4076200	4076400
1	4080600	4080800
1	4085800	4086000
1	4097200	4097400
1	4103200	4103400
1	4107000	4107200
1	4114400	4114600
1	4117600	4117800
1	4121200	4121400
1	4125800	4126000
1	4132400	4132600
1	4140000	4140200
1	4144000	4144200
1	4148000	4148200
1	4151200	4151400
1	4157400	4157600
1	4167400	4167600
1	4171800	4172000
1	4182600	4182800
1	4188200	4188400
1	4191400	4191600
1	4200800	4201000
1	4211800	4212000
1	4217400	4217600
1	4225200	4225400
1	4229400	4229600
1	4238800	4239000
1	4242600	4242800
1	4246200	4246400
1	4250800	4251000
1	4263000	4263200
1	4265200	4265400
1	4274400	4274600
1	4282600	4282800
1	4285800	4286000
1	4289600	4289800
1	4297000	4297200
1	4305800	4306000
1	4311600	4311800
1	4319600	4319800
1	4323000	4323200
1	4326400	4326600
1	4328600	4328800
1	4334400	4334600
1	4340600	4340800
1	4348400	4348600
1	4353600	4353800
1	4361400	4361600
1	4365400	4365600
1	4371400	4371600
1	4375200	4375400
1	4381600	4381800
1	4398200	4398400
1	4413000	4413200
1	4419200	4419400
1	4423200	4423400
1	4425800	4426000
1	4433400	4433600
1	4439600	4439800
1	4443800	4444000
1	4447200	4447400
1	4452200	4452400
1	4461600	4461800
1	4466800	4467000
1	4473200	4473400
1	4478000	4478200
1	4480600	4480800
1	4484400	4484600
1	4492600	4492800
1	4498600	4498800
1	4503800	4504000
1	4508800	4509000
1	4515200	4515400
1	4522600	4522800
1	4528400	4528600
1	4531800	4532000
1	4542000	4542200
1	4544800	4545000
1	4548600	4548800
1	4563200	4563400
1	4567800	4568000
1	4571400	4571600
1	4576800	4577000
1	4587400	4587600
1	4590600	4590800
1	4601000	4601200
1	4608000	4608200
1	4610800	4611000
1	4615600	4615800
1	4621800	4622000
1	4638400	4638600
1	4642000	4642200
1	4647000	4647200
1	4657000	4657200
1	4666600	4666800
1	4673200	4673400
1	4676800	4677000
1	4680000	4680200
1	4693000	4693200
1	4709400	4709600
1	4712800	4713000
1	4721400	4721600
1	4724400	4724600
1	4733800	4734000
1	4741600	4741800
1	4747000	4747200
1	4748800	4749000
1	4755600	4755800
1	4760800	4761000
1	4766600	4766800
1	4772800	4773000
1	4775600	4775800
1	4782600	4782800
1	4788400	4788600
1	4794400	4794600
1	4797000	4797200
1	4802000	4802200
1	4807600	4807800
1	4811600	4811800
1	4818200	4818400
1	4821400	4821600
1	4827600	4827800
1	4837600	4837800
1	4842400	4842600
1	4846400	4846600
1	4855200	4855400
1	4861000	4861200
1	4872600	4872800
1	4877400	4877600
1	4882000	4882200
1	4884600	4884800
1	4888000	4888200
1	4897000	4897200
1	4900000	4900200
1	4913400	4913600
1	4928600	4928800
1	4934400	4934600
1	4946000	4946200
1	4953800	4954000
1	4959400	4959600
1	4965800	4966000
1	4970400	4970600
1	4973800	4974000
1	4980600	4980800
1	4983400	4983600
1	4987600	4987800
1	4998600	4998800
1	5014400	5014600
1	5016800	5017000
1	5023000	5023200
1	5027400	5027600
1	5031600	5031800
1	5037400	5037600
1	5042200	5042400
1	5049000	5049200
1	5055400	5055600
1	5065400	5065600
1	5071000	5071200
1	5078400	5078600
1	5082600	5082800
1	5089000	5089200
1	5104800	5105000
1	5107000	5107200
1	5111800	5112000
1	5115600	5115800
1	5123600	5123800
1	5127400	5127600
1	5132200	5132400
1	5135600	5135800
1	5139400	5139600
1	5143800	5144000
1	5151600	5151800
1	5161000	5161200
1	5166800	5167000
1	5170800	5171000
1	5176400	5176600
1	5181400	5181600
1	5187000	5187200
1	5189600	5189800
1	5195800	5196000
1	5199000	5199200
1	5202600	5202800
1	5212200	5212400
1	5220200	5220400
1	5224000	5224200
1	5228000	5228200
1	5231200	5231400
1	5237800	5238000
1	5241600	5241800
1	5249400	5249600
1	5252000	5252200
1	5265000	5265200
1	5268600	5268800
1	5272000	5272200
1	5274200	5274400
1	5277800	5278000
1	5282000	5282200
1	5286800	5287000
1	5294400	5294600
1	5297800	5298000
1	5304000	5304200
1	5309600	5309800
1	5315200	5315400
1	5318000	5318200
1	5325000	5325200
1	5332200	5332400
1	5339600	5339800
1	5342000	5342200
1	5360400	5360600
1	5366600	5366800
1	5370000	5370200
1	5380800	5381000
1	5392800	5393000
1	5396200	5396400
1	5405800	5406000
1	5410600	5410800
1	5414800	5415000
1	5421200	5421400
1	5429600	5429800
1	5436400	5436600
1	5444000	5444200
1	5447800	5448000
1	5451200	5451400
1	5454400	5454600
1	5460400	5460600
1	5465000	5465200
1	5471200	5471400
1	5479600	5479800
1	5485800	5486000
1	5489000	5489200
1	5494200	5494400
1	5497800	5498000
1	5504600	5504800
1	5511000	5511200
1	5514200	5514400
1	5518000	5518200
1	5525200	5525400
1	5532000	5532200
1	5540000	5540200
1	5543000	5543200
1	5547600	5547800
1	5556800	5557000
1	5562400	5562600
1	5570600	5570800
1	5574000	5574200
1	5580600	5580800
1	5587600	5587800
1	5590600	5590800
1	5596400	5596600
1	5614200	5614400
1	5617600	5617800
1	5622600	5622800
1	5629000	5629200
1	5635000	5635200
1	5642200	5642400
1	5646800	5647000
1	5652200	5652400
1	5668400	5668600
1	5673600	5673800
1	5685200	5685400
1	5691200	5691400
1	5697200	5697400
1	5709600	5709800
1	5713800	5714000
1	5722600	5722800
1	5727400	5727600
1	5732600	5732800
1	5738800	5739000
1	5744400	5744600
1	5755400	5755600
1	5758400	5758600
1	5764200	5764400
1	5773400	5773600
1	5778600	5778800
1	5782400	5782600
1	5789400	5789600
1	5798600	5798800
1	5805800	5806000
1	5824600	5824800
1	5828600	5828800
1	5833800	5834000
1	5837200	5837400
1	5844400	5844600
1	5851600	5851800
1	5854000	5854200
1	5858600	5858800
1	5862800	5863000
1	5873400	5873600
1	5884800	5885000
1	5890600	5890800
1	5895600	5895800
1	5916800	5917000
1	5920200	5920400
1	5922200	5922400
1	5933600	5933800
1	5941400	5941600
1	5945600	5945800
1	5955000	5955200
1	5958600	5958800
1	5963800	5964000
1	5973400	5973600
1	5977000	5977200
1	5981800	5982000
1	5987800	5988000
1	5997000	5997200
1	6002800	6003000
1	6008400	6008600
1	6017600	6017800
1	6024400	6024600
1	6034000	6034200
1	6038800	6039000
1	6049600	6049800
1	6061600	6061800
1	6069200	6069400
1	6076000	6076200
1	6088400	6088600
1	6092400	6092600
1	6098400	6098600
1	6105600	6105800
1	6116600	6116800
1	6123600	6123800
1	6127400	6127600
1	6135400	6135600
1	6140000	6140200
1	6149000	6149200
1	6154000	6154200
1	6155800	6156000
1	6165800	6166000
1	6169000	6169200
1	6174600	6174800
1	6184000	6184200
1	6213600	6213800
1	6222000	6222200
1	6240200	6240400
1	6244200	6244400
1	6247800	6248000
1	6255400	6255600
1	6261600	6261800
1	6267400	6267600
1	6278600	6278800
1	6282000	6282200
1	6294000	6294200
1	6299000	6299200
1	6311200	6311400
1	6314000	6314200
1	6319400	6319600
1	6324600	6324800
1	6331000	6331200
1	6341800	6342000
1	6345800	6346000
1	6348000	6348200
1	6352200	6352400
1	6361200	6361400
1	6369200	6369400
1	6378600	6378800
1	6384600	6384800
1	6388600	6388800
1	6395600	6395800
1	6398400	6398600
1	6405400	6405600
1	6409600	6409800
1	6414400	6414600
1	6418800	6419000
1	6431400	6431600
1	6437400	6437600
1	6443400	6443600
1	6453200	6453400
1	6457400	6457600
1	6460200	6460400
1	6463600	6463800
1	6466600	6466800
1	6470000	6470200
1	6474400	6474600
1	6483800	6484000
1	6488800	6489000
1	6494800	6495000
1	6499000	6499200
1	6506600	6506800
1	6511800	6512000
1	6515800	6516000
1	6528400	6528600
1	6546200	6546400
1	6555800	6556000
1	6560800	6561000
1	6562800	6563000
1	6568000	6568200
1	6579400	6579600
1	6583800	6584000
1	6594800	6595000
1	6601800	6602000
1	6608000	6608200
1	6612600	6612800
1	6616400	6616600
1	6623400	6623600
1	6633200	6633400
1	6641600	6641800
1	6650400	6650600
1	6662400	6662600
1	6665800	6666000
1	6670000	6670200
1	6677800	6678000
1	6683600	6683800
1	6687000	6687200
1	6692600	6692800
1	6698000	6698200
1	6714400	6714600
1	6720600	6720800
1	6728000	6728200
1	6731200	6731400
1	6744200	6744400
1	6746600	6746800
1	6754200	6754400
1	6759800	6760000
1	6765400	6765600
1	6774600	6774800
1	6781200	6781400
1	6787200	6787400
1	6799800	6800000
1	6802800	6803000
1	6805400	6805600
1	6809600	6809800
1	6814400	6814600
1	6824000	6824200
1	6826600	6826800
1	6832000	6832200
1	6846200	6846400
1	6850600	6850800
1	6855800	6856000
1	6863000	6863200
1	6868200	6868400
1	6879800	6880000
1	6894800	6895000
1	6899200	6899400
1	6904600	6904800
1	6913000	6913200
1	6916800	6917000
1	6920600	6920800
1	6924000	6924200
1	6926800	6927000
1	6932800	6933000
1	6940800	6941000
1	6946400	6946600
1	6948800	6949000
1	6956400	6956600
1	6965200	6965400
1	6971200	6971400
1	6986000	6986200
1	6995000	6995200
1	7004400	7004600
1	7009400	7009600
1	7016400	7016600
1	7028000	7028200
1	7031800	7032000
1	7043400	7043600
1	7053800	7054000
1	7062000	7062200
1	7082600	7082800
1	7091000	7091200
1	7097200	7097400
1	7106000	7106200
1	7112600	7112800
1	7118600	7118800
1	7121800	7122000
1	7128600	7128800
1	7139600	7139800
1	7146400	7146600
1	7149800	7150000
1	7154400	7154600
1	7160600	7160800
1	7163400	7163600
1	7168000	7168200
1	7176600	7176800
1	7179200	7179400
1	7193000	7193200
1	7199400	7199600
1	7209200	7209400
1	7216800	7217000
1	7231800	7232000
1	7238600	7238800
1	7242600	7242800
1	7248200	7248400
1	7251600	7251800
1	7261600	7261800
1	7267400	7267600
1	7272200	7272400
1	7294800	7295000
1	7301600	7301800
1	7310400	7310600
1	7320200	7320400
1	7324400	7324600
1	7329200	7329400
1	7334200	7334400
1	7342200	7342400
1	7350400	7350600
1	7370200	7370400
1	7374200	7374400
1	7378200	7378400
1	7382400	7382600
1	7388600	7388800
1	7396800	7397000
1	7401400	7401600
1	7407800	7408000
1	7412800	7413000
1	7421000	7421200
1	7429000	7429200
1	7443000	7443200
1	7448400	7448600
1	7450800	7451000
1	7456600	7456800
1	7479200	7479400
1	7483800	7484000
1	7488800	7489000
1	7491200	7491400
1	7494200	7494400
1	7496800	7497000
1	7500000	7500200
1	7508600	7508800
1	7513400	7513600
1	7521600	7521800
1	7533200	7533400
1	7548000	7548200
1	7554400	7554600
1	7565800	7566000
1	7570800	7571000
1	7573800	7574000
1	7580800	7581000
1	7588400	7588600
1	7600800	7601000
1	7605600	7605800
1	7610000	7610200
1	7612600	7612800
1	7615600	7615800
1	7619000	7619200
1	7624200	7624400
1	7630000	7630200
1	7641000	7641200
1	7645400	7645600
1	7649000	7649200
1	7654000	7654200
1	7659200	7659400
1	7666400	7666600
1	7680200	7680400
1	7692800	7693000
1	7699400	7699600
1	7706200	7706400
1	7712800	7713000
1	7724200	7724400
1	7732200	7732400
1	7734400	7734600
1	7754000	7754200
1	7759000	7759200
1	7767800	7768000
1	7771400	7771600
1	7782400	7782600
1	7789200	7789400
1	7800800	7801000
1	7812400	7812600
1	7815600	7815800
1	7821800	7822000
1	7825200	7825400
1	7830400	7830600
1	7837200	7837400
1	7840800	7841000
1	7847800	7848000
1	7851200	7851400
1	7865400	7865600
1	7872800	7873000
1	7881200	7881400
1	7884000	7884200
1	7889600	7889800
1	7897600	7897800
1	7909800	7910000
1	7915000	7915200
1	7925000	7925200
1	7934000	7934200
1	7954400	7954600
1	7963800	7964000
1	7980000	7980200
1	7989400	7989600
1	8005400	8005600
1	8017200	8017400
1	8026400	8026600
1	8030000	8030200
1	8039600	8039800
1	8046000	8046200
1	8049000	8049200
1	8059400	8059600
1	8067600	8067800
1	8076200	8076400
1	8079200	8079400
1	8083000	8083200
1	8089200	8089400
1	8098000	8098200
1	8105400	8105600
1	8109200	8109400
1	8122000	8122200
1	8127200	8127400
1	8132200	8132400
1	8136200	8136400
1	8142800	8143000
1	8147800	8148000
1	8156200	8156400
1	8166400	8166600
1	8176200	8176400
1	8183800	8184000
1	8195600	8195800
1	8198200	8198400
1	8203200	8203400
1	8212400	8212600
1	8219600	8219800
1	8235000	8235200
1	8242000	8242200
1	8258600	8258800
1	8262800	8263000
1	8272000	8272200
1	8282200	8282400
1	8297000	8297200
1	8309000	8309200
1	8314600	8314800
1	8321400	8321600
1	8329800	8330000
1	8332600	8332800
1	8336400	8336600
1	8350400	8350600
1	8384800	8385000
1	8386800	8387000
1	8399800	8400000
1	8408600	8408800
1	8416600	8416800
1	8420000	8420200
1	8429400	8429600
1	8436000	8436200
1	8440800	8441000
1	8471200	8471400
1	8480200	8480400
1	8484000	8484200
1	8486600	8486800
1	8495600	8495800
1	8506800	8507000
1	8520200	8520400
1	8523000	8523200
1	8525200	8525400
1	8533200	8533400
1	8535800	8536000
1	8544200	8544400
1	8549000	8549200
1	8556600	8556800
1	8560200	8560400
1	8563600	8563800
1	8570400	8570600
1	8575200	8575400
1	8586200	8586400
1	8590200	8590400
1	8600200	8600400
1	8607600	8607800
1	8620600	8620800
1	8624000	8624200
1	8631200	8631400
1	8635000	8635200
1	8640400	8640600
1	8654000	8654200
1	8661800	8662000
1	8665600	8665800
1	8676200	8676400
1	8682000	8682200
1	8688200	8688400
1	8692800	8693000
1	8702200	8702400
1	8712000	8712200
1	8719400	8719600
1	8722600	8722800
1	8727600	8727800
1	8734200	8734400
1	8741800	8742000
1	8756600	8756800
1	8763400	8763600
1	8839600	8839800
1	8855800	8856000
1	8860600	8860800
1	8863600	8863800
1	8877600	8877800
1	8883000	8883200
1	8888600	8888800
1	8894400	8894600
1	8903400	8903600
1	8909200	8909400
1	8915800	8916000
1	8918400	8918600
1	8925000	8925200
1	8937000	8937200
1	8951000	8951200
1	8958200	8958400
1	8961800	8962000
1	8974800	8975000
1	8980600	8980800
1	8991200	8991400
1	8996000	8996200
1	8999800	9000000
1	9002000	9002200
1	9020200	9020400
1	9024200	9024400
1	9027800	9028000
1	9032800	9033000
1	9044000	9044200
1	9047000	9047200
1	9054600	9054800
1	9061200	9061400
1	9076800	9077000
1	9092600	9092800
1	9099800	9100000
1	9107200	9107400
1	9113600	9113800
1	9119400	9119600
1	9125600	9125800
1	9132600	9132800
1	9143600	9143800
1	9146000	9146200
1	9151400	9151600
1	9154800	9155000
1	9158200	9158400
1	9163000	9163200
1	9171000	9171200
1	9179000	9179200
1	9184400	9184600
1	9187400	9187600
1	9191200	9191400
1	9199600	9199800
1	9202200	9202400
1	9205600	9205800
1	9210000	9210200
1	9215800	9216000
1	9225800	9226000
1	9241000	9241200
1	9246600	9246800
1	9251800	9252000
1	9259200	9259400
1	9263000	9263200
1	9273200	9273400
1	9286400	9286600
1	9290200	9290400
1	9295600	9295800
1	9298400	9298600
1	9307600	9307800
1	9316600	9316800
1	9321400	9321600
1	9328000	9328200
1	9331600	9331800
1	9338200	9338400
1	9342800	9343000
1	9354800	9355000
1	9373800	9374000
1	9379200	9379400
1	9393400	9393600
1	9399400	9399600
1	9408800	9409000
1	9412000	9412200
1	9420400	9420600
1	9428800	9429000
1	9434200	9434400
1	9441000	9441200
1	9449000	9449200
1	9451800	9452000
1	9454400	9454600
1	9458000	9458200
1	9478600	9478800
1	9481200	9481400
1	9483000	9483200
1	9486600	9486800
1	9495200	9495400
1	9499400	9499600
1	9508200	9508400
1	9515000	9515200
1	9527200	9527400
1	9531600	9531800
1	9534400	9534600
1	9544200	9544400
1	9554400	9554600
1	9558400	9558600
1	9564000	9564200
1	9572000	9572200
1	9592000	9592200
1	9606000	9606200
1	9610800	9611000
1	9614200	9614400
1	9631200	9631400
1	9635400	9635600
1	9638800	9639000
1	9642000	9642200
1	9647800	9648000
1	9657000	9657200
1	9662000	9662200
1	9668000	9668200
1	9671400	9671600
1	9696400	9696600
1	9708800	9709000
1	9715200	9715400
1	9720600	9720800
1	9725400	9725600
1	9730800	9731000
1	9732600	9732800
1	9739400	9739600
1	9748400	9748600
1	9762200	9762400
1	9778800	9779000
1	9782800	9783000
1	9795600	9795800
1	9812600	9812800
1	9828000	9828200
1	9832600	9832800
1	9846000	9846200
1	9850000	9850200
1	9874000	9874200
1	9879400	9879600
1	9885200	9885400
1	9887800	9888000
1	9896200	9896400
1	9913800	9914000
1	9920000	9920200
1	9924600	9924800
1	9936400	9936600
1	9943800	9944000
1	9950000	9950200
1	9954000	9954200
1	9960200	9960400
1	9963400	9963600
1	9966600	9966800
1	9971600	9971800
1	9975600	9975800
1	9979400	9979600
1	9991600	9991800
1	9996600	9996800
1	10001600	10001800
1	10015600	10015800
1	10018400	10018600
1	10023800	10024000
1	10029000	10029200
1	10035600	10035800
1	10041400	10041600
1	10046600	10046800
1	10050600	10050800
1	10055800	10056000
1	10078000	10078200
1	10081600	10081800
1	10095200	10095400
1	10102800	10103000
1	10111600	10111800
1	10123200	10123400
1	10133800	10134000
1	10143600	10143800
1	10147400	10147600
1	10149600	10149800
1	10174000	10174200
1	10180200	10180400
1	10195200	10195400
1	10207200	10207400
1	10212600	10212800
1	10220000	10220200
1	10224600	10224800
1	10246800	10247000
1	10255000	10255200
1	10264000	10264200
1	10275800	10276000
1	10288000	10288200
1	10289800	10290000
1	10294600	10294800
1	10300000	10300200
1	10308400	10308600
1	10330200	10330400
1	10339800	10340000
1	10343600	10343800
1	10354000	10354200
1	10366800	10367000
1	10374200	10374400
1	10379000	10379200
1	10382000	10382200
1	10387400	10387600
1	10400400	10400600
1	10422000	10422200
1	10429200	10429400
1	10432600	10432800
1	10437400	10437600
1	10441600	10441800
1	10447600	10447800
1	10450200	10450400
1	10456200	10456400
1	10462800	10463000
1	10467800	10468000
1	10477800	10478000
1	10486800	10487000
1	10489800	10490000
1	10499400	10499600
1	10505000	10505200
1	10507400	10507600
1	10512400	10512600
1	10516600	10516800
1	10537400	10537600
1	10542800	10543000
1	10548200	10548400
1	10561600	10561800
1	10569400	10569600
1	10581800	10582000
1	10586600	10586800
1	10590000	10590200
1	10610200	10610400
1	10620400	10620600
1	10624800	10625000
1	10630600	10630800
1	10638800	10639000
1	10646000	10646200
1	10654600	10654800
1	10664800	10665000
1	10672800	10673000
1	10680000	10680200
1	10683200	10683400
1	10690800	10691000
1	10695800	10696000
1	10702200	10702400
1	10709600	10709800
1	10712200	10712400
1	10715600	10715800
1	10722000	10722200
1	10727200	10727400
1	10738200	10738400
1	10756600	10756800
1	10762400	10762600
1	10775400	10775600
1	10779000	10779200
1	10792600	10792800
1	10806600	10806800
1	10810600	10810800
1	10822000	10822200
1	10827200	10827400
1	10835400	10835600
1	10840800	10841000
1	10846200	10846400
1	10850800	10851000
1	10854200	10854400
1	10860400	10860600
1	10865000	10865200
1	10876400	10876600
1	10881200	10881400
1	10887400	10887600
1	10890200	10890400
1	10900400	10900600
1	10909400	10909600
1	10919000	10919200
1	10925800	10926000
1	10936600	10936800
1	10942200	10942400
1	10949400	10949600
1	10956400	10956600
1	10960600	10960800
1	10963400	10963600
1	10966800	10967000
1	10975800	10976000
1	10979600	10979800
1	10989800	10990000
1	10994000	10994200
1	11000800	11001000
1	11013600	11013800
1	11024000	11024200
1	11040200	11040400
1	11043600	11043800
1	11057000	11057200
1	11075000	11075200
1	11084600	11084800
1	11104200	11104400
1	11108200	11108400
1	11114000	11114200
1	11116200	11116400
1	11119600	11119800
1	11124000	11124200
1	11133200	11133400
1	11140200	11140400
1	11144600	11144800
1	11156600	11156800
1	11165000	11165200
1	11181400	11181600
1	11187800	11188000
1	11193400	11193600
1	11197000	11197200
1	11205000	11205200
1	11212800	11213000
1	11220200	11220400
1	11232000	11232200
1	11249400	11249600
1	11258600	11258800
1	11265600	11265800
1	11273200	11273400
1	11276400	11276600
1	11290600	11290800
1	11293800	11294000
1	11297400	11297600
1	11316400	11316600
1	11330800	11331000
1	11333600	11333800
1	11348400	11348600
1	11354200	11354400
1	11359400	11359600
1	11373600	11373800
1	11391000	11391200
1	11396000	11396200
1	11412200	11412400
1	11416400	11416600
1	11423800	11424000
1	11427000	11427200
1	11430000	11430200
1	11436600	11436800
1	11440200	11440400
1	11445200	11445400
1	11453400	11453600
1	11464600	11464800
1	11472800	11473000
1	11478600	11478800
1	11494000	11494200
1	11528200	11528400
1	11532000	11532200
1	11536400	11536600
1	11540000	11540200
1	11546600	11546800
1	11552400	11552600
1	11556600	11556800
1	11561800	11562000
1	11565400	11565600
1	11568600	11568800
1	11578000	11578200
1	11585400	11585600
1	11590000	11590200
1	11592400	11592600
1	11598400	11598600
1	11601400	11601600
1	11605200	11605400
1	11607800	11608000
1	11611800	11612000
1	11616000	11616200
1	11620000	11620200
1	11642000	11642200
1	11645000	11645200
1	11650200	11650400
1	11653400	11653600
1	11660400	11660600
1	11666200	11666400
1	11672600	11672800
1	11676800	11677000
1	11681400	11681600
1	11684400	11684600
1	11711800	11712000
1	11717400	11717600
1	11726800	11727000
1	11740400	11740600
1	11749600	11749800
1	11752000	11752200
1	11756400	11756600
1	11762800	11763000
1	11771200	11771400
1	11774200	11774400
1	11783800	11784000
1	11797200	11797400
1	11801200	11801400
1	11807200	11807400
1	11810000	11810200
1	11816000	11816200
1	11823200	11823400
1	11827200	11827400
1	11840800	11841000
1	11846000	11846200
1	11856800	11857000
1	11874600	11874800
1	11877400	11877600
1	11881400	11881600
1	11911400	11911600
1	11924000	11924200
1	11927800	11928000
1	11931000	11931200
1	11934600	11934800
1	11936800	11937000
1	11955600	11955800
1	11966400	11966600
1	11971200	11971400
1	11978800	11979000
1	12002000	12002200
1	12026800	12027000
1	12043000	12043200
1	12046400	12046600
1	12050800	12051000
1	12056800	12057000
1	12059600	12059800
1	12064200	12064400
1	12070400	12070600
1	12074000	12074200
1	12084600	12084800
1	12089000	12089200
1	12091800	12092000
1	12096400	12096600
1	12099200	12099400
1	12104600	12104800
1	12109600	12109800
1	12118800	12119000
1	12123600	12123800
1	12152400	12152600
1	12156800	12157000
1	12159000	12159200
1	12168600	12168800
1	12177400	12177600
1	12180400	12180600
1	12188600	12188800
1	12200800	12201000
1	12203600	12203800
1	12218000	12218200
1	12239400	12239600
1	12246200	12246400
1	12262400	12262600
1	12264800	12265000
1	12296000	12296200
1	12311000	12311200
1	12323000	12323200
1	12351200	12351400
1	12355400	12355600
1	12359200	12359400
1	12371400	12371600
1	12381800	12382000
1	12386000	12386200
1	12401000	12401200
1	12418000	12418200
1	12426600	12426800
1	12429600	12429800
1	12435600	12435800
1	12441200	12441400
1	12448200	12448400
1	12451400	12451600
1	12455400	12455600
1	12458600	12458800
1	12466000	12466200
1	12473400	12473600
1	12478200	12478400
1	12485200	12485400
1	12494600	12494800
1	12503200	12503400
1	12520000	12520200
1	12530600	12530800
1	12534200	12534400
1	12542400	12542600
1	12550000	12550200
1	12554200	12554400
1	12604200	12604400
1	12625200	12625400
1	12638800	12639000
1	12651000	12651200
1	12656600	12656800
1	12688600	12688800
1	12694000	12694200
1	12738000	12738200
1	12746200	12746400
1	12750400	12750600
1	12851600	12851800
1	12867000	12867200
1	12890200	12890400
1	12897600	12897800
1	12909000	12909200
1	12916600	12916800
1	12925000	12925200
1	12935600	12935800
1	12961400	12961600
1	12967600	12967800
1	12977400	12977600
1	12986800	12987000
1	13026000	13026200
1	13030200	13030400
1	13039800	13040000
1	13048200	13048400
1	13055000	13055200
1	13067000	13067200
1	13071000	13071200
1	13079600	13079800
1	13089600	13089800
1	13115400	13115600
1	13120800	13121000
1	13125400	13125600
1	13141800	13142000
1	13147800	13148000
1	13156200	13156400
1	13167200	13167400
1	13203600	13203800
1	13208400	13208600
1	13224600	13224800
1	13230000	13230200
1	13255800	13256000
1	13277200	13277400
1	13280400	13280600
1	13322400	13322600
1	13340600	13340800
1	13358200	13358400
1	13404200	13404400
1	13416800	13417000
1	13450000	13450200
1	13453200	13453400
1	13458000	13458200
1	13470800	13471000
1	13496800	13497000
1	13533200	13533400
1	13549800	13550000
1	13559600	13559800
1	13590600	13590800
1	13640200	13640400
1	13671600	13671800
1	13686400	13686600
1	13695800	13696000
1	13698600	13698800
1	13700600	13700800
1	13728200	13728400
1	13811800	13812000
1	13836800	13837000
1	13870400	13870600
1	13879600	13879800
1	13898200	13898400
1	13900800	13901000
1	13966000	13966200
1	14014400	14014600
1	14019000	14019200
1	14024800	14025000
1	14030400	14030600
1	14052200	14052400
1	14147600	14147800
1	14158400	14158600
1	14161800	14162000
1	14165400	14165600
1	14169800	14170000
1	14196400	14196600
1	14227400	14227600
1	14285200	14285400
1	14305400	14305600
1	14309400	14309600
1	14509400	14509600
1	14587000	14587200
1	15082200	15082400
1	15650200	15650400
1	15652600	15652800
1	15714200	15714400
1	15730600	15730800
1	15800400	15800600
1	15880400	15880600
1	15891200	15891400
1	15900000	15900200
1	15906800	15907000
1	15922400	15922600
1	15926000	15926200
1	15936000	15936200
1	15947200	15947400
1	15973000	15973200
1	15976800	15977000
1	15983400	15983600
1	16007800	16008000
1	16069600	16069800
1	16125800	16126000
1	16137600	16137800
1	16149800	16150000
1	16231200	16231400
1	16263400	16263600
1	16266400	16266600
1	16278600	16278800
1	16310800	16311000
1	16339400	16339600
1	16351600	16351800
1	16382000	16382200
1	16400000	16400200
1	16412800	16413000
1	16414800	16415000
1	16424400	16424600
1	16430000	16430200
1	16462000	16462200
1	16467800	16468000
1	16478000	16478200
1	16484000	16484200
1	16488400	16488600
1	16492200	16492400
1	16537400	16537600
1	16548400	16548600
1	16560600	16560800
1	16567600	16567800
1	16581000	16581200
1	16597000	16597200
1	16617000	16617200
1	16643400	16643600
1	16646600	16646800
1	16649800	16650000
1	16653800	16654000
1	16659000	16659200
1	16664600	16664800
1	16687200	16687400
1	16709600	16709800
1	16719200	16719400
1	16738800	16739000
1	16756000	16756200
1	16759600	16759800
1	16767400	16767600
1	16777400	16777600
1	16786800	16787000
1	16793200	16793400
1	16801000	16801200
1	16811000	16811200
1	16818200	16818400
1	16838400	16838600
1	16851200	16851400
1	16871400	16871600
1	16888000	16888200
1	16896600	16896800
1	16909600	16909800
1	16913800	16914000
1	16923200	16923400
1	16929400	16929600
1	16939800	16940000
1	16970000	16970200
1	16975400	16975600
1	16984400	16984600
1	16990400	16990600
1	16999200	16999400
1	17009000	17009200
1	17013400	17013600
1	17021200	17021400
1	17031000	17031200
1	17054800	17055000
1	17069600	17069800
1	17076400	17076600
1	17082400	17082600
1	17090600	17090800
1	17098000	17098200
1	17130000	17130200
1	17133600	17133800
1	17152000	17152200
1	17164600	17164800
1	17169000	17169200
1	17171600	17171800
1	17179000	17179200
1	17193000	17193200
1	17199200	17199400
1	17209200	17209400
1	17219600	17219800
1	17226600	17226800
1	17233200	17233400
1	17247200	17247400
1	17253800	17254000
1	17268600	17268800
1	17277600	17277800
1	17288400	17288600
1	17291200	17291400
1	17296200	17296400
1	17298800	17299000
1	17300600	17300800
1	17306400	17306600
1	17311200	17311400
1	17319000	17319200
1	17323400	17323600
[truncated: 12,672 more rows]
