# Supplementary material for: Mapping nucleosome-resolution chromatin organization and enhancer-promoter loops in plants using Micro-C-XL
Source: Nat Commun. 2024 Jan 2;15:35. doi: 10.1038/s41467-023-44347-z (PMC10762229; doi:10.1038/s41467-023-44347-z)
Supplement: Supplementary file 6 — Supplementary Data 3 [file 41467_2023_44347_MOESM6_ESM.xlsx]

## Sheet: public datasets used
Species	Genotype	Sample description	Condition	Omics type	Source	DOI ID
Arabidopsis thaliana	Col-0	Chromatin structure	Reanalyzed	Hi-C	Sun et al., 2020.	10.1038/s41467-020-15809-5
Arabidopsis thaliana	Col-0	Chromatin structure	Reanalyzed	Hi-C	Feng et al., 2014.	10.1016/j.molcel.2014.07.008
Arabidopsis thaliana	Col-0	Chromatin structure	Reanalyzed	Hi-C	Wang et al., 2015. and Liu et al., 2016.	10.1101/gr.204032.116; 10.1101/gr.170332.113
Arabidopsis thaliana	Col-0	H3K27me3	Reanalyzed	ChIP-Seq	Yin et al., 2021.	10.1038/s41467-020-20614-1
Arabidopsis thaliana	Col-0	H3K9me2	Reanalyzed	ChIP-Seq	Inagaki et al., 2017.	10.15252/embj.201694983
Arabidopsis thaliana	Col-0	H3K4me3	Reanalyzed	ChIP-Seq	Inagaki et al., 2017.	10.15252/embj.201694983
Arabidopsis thaliana	Col-0	PoI II	Reanalyzed	ChIP-Seq	Wang et al., 2015.	10.1101/gr.170332.113
Arabidopsis thaliana	Col-0	H3K14ac	Reanalyzed	ChIP-Seq	Liu et al., 2018.	10.1093/nar/gkx919
Arabidopsis thaliana	Col-0	H3K36me3	Reanalyzed	ChIP-Seq	Bewick et al., 2016.	10.1073/pnas.1604666113
Arabidopsis thaliana	Col-0	H3K27me1	Reanalyzed	ChIP-Seq	Moreno-Romero et al., 2016	10.15252/embj.201593534
Arabidopsis thaliana	Col-0	Chromatin accessibility	Reanalyzed	ATAC-Seq	Potter et al., 2018.	10.1038/s41477-018-0290-y
Arabidopsis thaliana	Col-0	Chromatin accessibility	Not reanalyzed; collected from PlantDHS, http://plantdhs.org/	DNase-Seq	Zhu et al., 2015.	10.1105/tpc.15.00537
Arabidopsis thaliana	Col-0	Gene expression	Not reanalyzed; collected from GEO (GSE155378)	RNA-Seq	Yin et al., 2021.	10.1038/s41467-020-20614-1
Arabidopsis thaliana	Transgenic line	Pol III	Not reanalyzed; collected from GEO (GSE152776)	ChIP-Seq	Liu et al., 2021.	10.1093/plcell/koab220
Arabidopsis thaliana	Transgenic line	MED12	Not reanalyzed; collected from GEO (GSE143835)	ChIP-Seq	Liu et al., 2020.	10.1038/s41467-020-16651-5
Arabidopsis thaliana	Col-0	Pol V	Not reanalyzed; collected from GEO (GSE100010)	ChIP-Seq	Liu et al., 2017.	10.1038/s41477-017-0100-y
Arabidopsis thaliana	Transgenic line	MORC6	Not reanalyzed; collected from GEO (GSE221679)	ChIP-Seq	Li et al., 2018.	10.1038/s41467-023-39751-4
Arabidopsis thaliana	Transgenic line	MORC7	Not reanalyzed; collected from GEO (GSE160285)	ChIP-Seq	Xue et al., 2021.	10.1038/s41467-021-24553-3
Arabidopsis thaliana	Transgenic line	SYD	Not reanalyzed; collected from GEO (GSE193397)	ChIP-Seq	Guo et al., 2022.	10.1038/s41477-022-01282-z
Arabidopsis thaliana	Transgenic line	SWI3D	Not reanalyzed; collected from GEO (GSE193397)	ChIP-Seq
Arabidopsis thaliana	Transgenic line	SYS1	Not reanalyzed; collected from GEO (GSE193397)	ChIP-Seq
Arabidopsis thaliana	Col-0	Chromatin accessibility wt	Not reanalyzed; collected from GEO (GSE193397)	ATAC-Seq
Arabidopsis thaliana	syd	Chromatin accessibility syd	Not reanalyzed; collected from GEO (GSE193397)	ATAC-Seq
Arabidopsis thaliana	swi3d	Chromatin accessibility swi3d	Not reanalyzed; collected from GEO (GSE193397)	ATAC-Seq
Glycine max	Wm82	Chromatin structure	Reanalyzed	Hi-C	Wang et al., 2021.	10.1093/plcell/koab081
Glycine max	Wm82	H3K27me3	Reanalyzed	ChIP-Seq
Glycine max	Wm82	H3K14ac	Reanalyzed	ChIP-Seq
Glycine max	Wm82	CHG methylation	Reanalyzed	WGBS
Oryza Sativa	Nipponbare	Chromatin structure	Reanalyzed	Hi-C	Dong et al., 2018.	10.1111/tpj.13925
Oryza Sativa	Nipponbare	H3K27me3	Reanalyzed	ChIP-Seq	Fang et al., 2016.	10.1186/s12864-016-3125-0
Oryza Sativa	Nipponbare	H3K4me3	Reanalyzed	ChIP-Seq	He et al., 2010.	10.1105/tpc.109.072041
Oryza Sativa	Nipponbare	H3K9me2	Reanalyzed	ChIP-Seq	Tan et al., 2016.	10.1104/pp.16.00393
