# Supplementary material for: Mapping nucleosome-resolution chromatin organization and enhancer-promoter loops in plants using Micro-C-XL
Source: Nat Commun. 2024 Jan 2;15:35. doi: 10.1038/s41467-023-44347-z (PMC10762229; doi:10.1038/s41467-023-44347-z)
Supplement: Supplementary file 7 — Supplementary Data 4 [file 41467_2023_44347_MOESM7_ESM.xlsx]

## Sheet: nrpb2-3 affected genes
chromosome	start	end	ID	strand
1	116783	118845	AT1G01300	+
1	180016	182749	AT1G01490	-
1	199526	201775	AT1G01550	+
1	1188994	1191458	AT1G04410	-
1	1950595	1952880	AT1G06400	-
1	2150157	2152541	AT1G07000	-
1	2884350	2886621	AT1G08980	+
1	3236907	3239554	AT1G09940	-
1	3269538	3272110	AT1G10020	-
1	5075178	5077981	AT1G14740	-
1	6266608	6268939	AT1G18210	-
1	6969024	6971036	AT1G20100	-
1	7976423	7978810	AT1G22570	-
1	8336592	8338827	AT1G23490	+
1	9885399	9887478	AT1G28280	-
1	9963447	9966320	AT1G28380	+
1	10264042	10266917	AT1G29340	+
1	10375598	10377871	AT1G29670	+
1	11528384	11531350	AT1G32050	+
1	13898209	13900831	AT1G36730	-
1	16133285	16135587	AT1G42980	+
1	18320489	18322505	AT1G49500	-
1	20704914	20707071	AT1G55450	-
1	21362358	21364749	AT1G57680	-
1	21623699	21626402	AT1G58290	-
1	24046552	24048822	AT1G64720	-
1	25693448	25696250	AT1G68490	+
1	25781800	25784118	AT1G68670	+
1	25880154	25882222	AT1G68840	+
1	26293587	26295922	AT1G69840	-
1	26400693	26402815	AT1G70090	+
1	26512680	26515255	AT1G70370	-
1	27148260	27150994	AT1G72150	+
1	28458690	28460961	AT1G75800	+
1	29344538	29347183	AT1G78040	+
1	29842586	29844638	AT1G79340	+
1	29860490	29863316	AT1G79380	+
1	30385448	30387602	AT1G80850	-
2	106620	108829	AT2G01180	-
2	255246	257568	AT2G01570	-
2	385170	387478	AT2G01850	+
2	2588522	2590531	AT2G06530	-
2	5538739	5541479	AT2G13360	-
2	7755604	7757929	AT2G17840	-
2	8530864	8533779	AT2G19800	-
2	8896911	8899898	AT2G20630	-
2	9207431	9210231	AT2G21500	-
2	9562773	9564850	AT2G22500	-
2	10452033	10454593	AT2G24600	-
2	12814270	12816360	AT2G30020	+
2	12972681	12975542	AT2G30440	+
2	13518198	13520364	AT2G31790	+
2	13554869	13556977	AT2G31880	+
2	15514922	15517002	AT2G36950	+
2	16108234	16110766	AT2G38470	+
2	16291279	16294101	AT2G39010	+
2	16507881	16510264	AT2G39570	+
2	16531526	16533986	AT2G39660	+
2	16570745	16573692	AT2G39730	-
2	16698040	16700309	AT2G39990	-
2	16771996	16774734	AT2G40140	+
2	17111440	17113636	AT2G41000	+
2	17137036	17139700	AT2G41100	+
2	17731829	17733982	AT2G42590	-
2	18374161	18376799	AT2G44500	+
2	19086491	19089229	AT2G46500	-
2	19332824	19335163	AT2G47060	-
3	508885	511561	AT3G02470	+
3	634464	637284	AT3G02880	+
3	1258518	1260871	AT3G04630	+
3	2354639	2356884	AT3G07360	+
3	2386610	2388696	AT3G07470	-
3	2484453	2487126	AT3G07780	+
3	2487312	2489386	AT3G07790	+
3	3186037	3188540	AT3G10300	+
3	3583781	3585850	AT3G11410	-
3	3698657	3701514	AT3G11700	+
3	4049308	4051775	AT3G12740	+
3	4592247	4595080	AT3G13920	-
3	4737119	4739298	AT3G14230	-
3	5214083	5216261	AT3G15460	-
3	5759374	5762264	AT3G16860	-
3	6091109	6093151	AT3G17800	-
3	6474709	6477204	AT3G18780	+
3	6611181	6614107	AT3G19130	-
3	6664043	6667021	AT3G19240	+
3	6780562	6783166	AT3G19540	+
3	6840280	6842320	AT3G19680	+
3	7084726	7086894	AT3G20310	-
3	7260428	7263384	AT3G20770	-
3	9710325	9712900	AT3G26510	-
3	9945755	9948084	AT3G26980	-
3	9989510	9991903	AT3G27090	+
3	10045173	10047453	AT3G27210	-
3	12448635	12451556	AT3G30775	-
3	16756570	16758874	AT3G45640	+
3	17157584	17159965	AT3G46600	+
3	17697941	17700923	AT3G47960	-
3	17907766	17910738	AT3G48360	-
3	18362442	18364959	AT3G49530	-
3	18437844	18440010	AT3G49710	+
3	18440002	18442211	AT3G49720	-
3	18467958	18469962	AT3G49790	-
3	20005615	20008254	AT3G54020	+
3	20296129	20298827	AT3G54810	+
3	20549422	20552215	AT3G55430	-
3	20760418	20763056	AT3G55960	-
3	20776219	20778952	AT3G55980	+
3	20813903	20816035	AT3G56090	-
3	21827904	21830837	AT3G59060	-
3	22604093	22606878	AT3G61070	-
3	23038265	23040668	AT3G62260	-
4	160642	163023	AT4G00360	+
4	844341	846814	AT4G01950	-
4	973923	976154	AT4G02210	-
4	5775209	5777481	AT4G09000	+
4	5777396	5779572	AT4G09010	-
4	6863978	6866116	AT4G11280	+
4	7487224	7490127	AT4G12720	+
4	8271269	8273903	AT4G14365	-
4	8517959	8520596	AT4G14880	-
4	8843518	8845810	AT4G15470	+
4	9329619	9331646	AT4G16563	-
4	9604961	9607402	AT4G17090	-
4	10030528	10033044	AT4G18070	+
4	10498747	10500809	AT4G19200	+
4	11004502	11006968	AT4G20380	+
4	11155452	11157806	AT4G20830	+
4	11470760	11473037	AT4G21570	-
4	11929358	11931750	AT4G22690	+
4	12137994	12140930	AT4G23180	+
4	12140898	12143858	AT4G23190	-
4	12248841	12251396	AT4G23470	+
4	12539655	12542489	AT4G24160	+
4	12566630	12568866	AT4G24230	-
4	12864451	12866827	AT4G25030	+
4	12884299	12887011	AT4G25100	-
4	13067185	13069762	AT4G25620	-
4	13830826	13833814	AT4G27720	+
4	14048267	14050335	AT4G28400	+
4	14579562	14582057	AT4G29780	+
4	15046456	15049438	AT4G30920	-
4	15487913	15490048	AT4G32020	+
4	15490565	15493436	AT4G32030	+
4	15500925	15503593	AT4G32060	+
4	15944198	15947072	AT4G33050	-
4	16260480	16263054	AT4G33920	+
4	16354856	16357460	AT4G34150	+
4	16357420	16359565	AT4G34160	+
4	16477030	16479620	AT4G34460	-
4	17044874	17047315	AT4G36030	-
4	17307708	17309867	AT4G36720	+
4	17309611	17312488	AT4G36730	-
4	17504427	17506504	AT4G37180	+
4	18215541	18217616	AT4G39090	-
5	263510	265633	AT5G01710	-
5	470181	472907	AT5G02290	-
5	553744	556623	AT5G02500	-
5	1303166	1306145	AT5G04550	-
5	1928342	1930951	AT5G06310	+
5	3283852	3286537	AT5G10450	-
5	3744697	3747198	AT5G11650	+
5	4156500	4158554	AT5G13100	+
5	4204084	4206475	AT5G13190	-
5	5260521	5262840	AT5G16110	-
5	5356550	5358789	AT5G16370	-
5	5532845	5535295	AT5G16830	-
5	6092681	6095080	AT5G18400	-
5	7164559	7167351	AT5G21090	+
5	8416374	8419076	AT5G24590	-
5	9096450	9099185	AT5G26030	+
5	13900694	13903218	AT5G35735	-
5	14997513	14999619	AT5G37770	-
5	15843880	15846467	AT5G39570	+
5	16441654	16444023	AT5G41080	+
5	16815309	16817346	AT5G42050	+
5	18228767	18231588	AT5G45110	+
5	18368531	18371021	AT5G45340	-
5	18381798	18384069	AT5G45350	-
5	19118464	19121103	AT5G47070	-
5	19166858	19169093	AT5G47200	+
5	21632020	21634314	AT5G53300	-
5	21760557	21763462	AT5G53570	-
5	23505220	23507353	AT5G58090	-
5	23621151	23623543	AT5G58430	-
5	23717774	23719778	AT5G58710	+
5	23998163	24000166	AT5G59550	-
5	24063874	24066170	AT5G59730	-
5	24288595	24291020	AT5G60390	+
5	24623247	24625631	AT5G61210	+
5	25078990	25081141	AT5G62470	-
5	25109839	25112001	AT5G62560	+
5	25333171	25335570	AT5G63160	-
5	25664289	25666393	AT5G64130	-
5	25747855	25750830	AT5G64400	+
5	26453275	26456154	AT5G66200	-
5	26831184	26833903	AT5G67250	-

## Sheet: FVP affected genes
chromosome	start	end	ID	strand
1	180016	182749	AT1G01490	-
1	900731	903070	AT1G03610	+
1	1188994	1191458	AT1G04410	-
1	1950595	1952880	AT1G06400	-
1	2437280	2439665	AT1G07890	+
1	2884350	2886621	AT1G08980	+
1	5075178	5077981	AT1G14740	-
1	6266608	6268939	AT1G18210	-
1	6969024	6971036	AT1G20100	-
1	7084408	7086873	AT1G20440	-
1	7976423	7978810	AT1G22570	-
1	8336592	8338827	AT1G23490	+
1	9885399	9887478	AT1G28280	-
1	10375598	10377871	AT1G29670	+
1	11528384	11531350	AT1G32050	+
1	11827358	11829933	AT1G32700	+
1	13898209	13900831	AT1G36730	-
1	20101298	20103690	AT1G53840	+
1	21623699	21626402	AT1G58290	-
1	24046552	24048822	AT1G64720	-
1	25693448	25696250	AT1G68490	+
1	26400693	26402815	AT1G70090	+
1	26512680	26515255	AT1G70370	-
1	28458690	28460961	AT1G75800	+
1	29344538	29347183	AT1G78040	+
1	29842586	29844638	AT1G79340	+
1	29860490	29863316	AT1G79380	+
2	255246	257568	AT2G01570	-
2	5538739	5541479	AT2G13360	-
2	11293701	11295918	AT2G26560	-
2	11752063	11754066	AT2G27500	-
2	12972681	12975542	AT2G30440	+
2	13518198	13520364	AT2G31790	+
2	15514922	15517002	AT2G36950	+
2	16291279	16294101	AT2G39010	+
2	16531526	16533986	AT2G39660	+
2	16570745	16573692	AT2G39730	-
2	16698040	16700309	AT2G39990	-
2	17111440	17113636	AT2G41000	+
2	17137036	17139700	AT2G41100	+
2	17731829	17733982	AT2G42590	-
2	18374161	18376799	AT2G44500	+
2	19086491	19089229	AT2G46500	-
3	508885	511561	AT3G02470	+
3	634464	637284	AT3G02880	+
3	1080941	1083690	AT3G04120	+
3	1288154	1290891	AT3G04730	-
3	2354639	2356884	AT3G07360	+
3	2386610	2388696	AT3G07470	-
3	2487312	2489386	AT3G07790	+
3	2605434	2607895	AT3G08580	-
3	3698657	3701514	AT3G11700	+
3	4592247	4595080	AT3G13920	-
3	4737119	4739298	AT3G14230	-
3	5047375	5049971	AT3G14990	+
3	6091109	6093151	AT3G17800	-
3	6611181	6614107	AT3G19130	-
3	6664043	6667021	AT3G19240	+
3	6780562	6783166	AT3G19540	+
3	7084726	7086894	AT3G20310	-
3	7260428	7263384	AT3G20770	-
3	9710325	9712900	AT3G26510	-
3	9989510	9991903	AT3G27090	+
3	17907766	17910738	AT3G48360	-
3	18467958	18469962	AT3G49790	-
3	20005615	20008254	AT3G54020	+
3	20549422	20552215	AT3G55430	-
3	20760418	20763056	AT3G55960	-
3	20813903	20816035	AT3G56090	-
3	21827904	21830837	AT3G59060	-
3	22604093	22606878	AT3G61070	-
4	160642	163023	AT4G00360	+
4	2717976	2720308	AT4G05320	+
4	5775209	5777481	AT4G09000	+
4	5777396	5779572	AT4G09010	-
4	7214576	7216715	AT4G12040	+
4	8517959	8520596	AT4G14880	-
4	8843518	8845810	AT4G15470	+
4	8972648	8974769	AT4G15760	-
4	9945777	9948157	AT4G17900	+
4	10030528	10033044	AT4G18070	+
4	10498747	10500809	AT4G19200	+
4	11470760	11473037	AT4G21570	-
4	12248841	12251396	AT4G23470	+
4	12566630	12568866	AT4G24230	-
4	12884299	12887011	AT4G25100	-
4	13067185	13069762	AT4G25620	-
4	13830826	13833814	AT4G27720	+
4	15042356	15045344	AT4G30910	-
4	15046456	15049438	AT4G30920	-
4	15490565	15493436	AT4G32030	+
4	15500925	15503593	AT4G32060	+
4	17044874	17047315	AT4G36030	-
4	17307708	17309867	AT4G36720	+
4	17504427	17506504	AT4G37180	+
4	18215541	18217616	AT4G39090	-
5	263510	265633	AT5G01710	-
5	470181	472907	AT5G02290	-
5	832034	834549	AT5G03380	-
5	1303166	1306145	AT5G04550	-
5	2856739	2859006	AT5G08780	+
5	4156500	4158554	AT5G13100	+
5	5260521	5262840	AT5G16110	-
5	5356550	5358789	AT5G16370	-
5	5532845	5535295	AT5G16830	-
5	6760093	6762330	AT5G20010	+
5	8773733	8776594	AT5G25280	+
5	15843880	15846467	AT5G39570	+
5	18228767	18231588	AT5G45110	+
5	18381798	18384069	AT5G45350	-
5	19118464	19121103	AT5G47070	-
5	19135951	19138025	AT5G47120	+
5	19166858	19169093	AT5G47200	+
5	21760557	21763462	AT5G53570	-
5	23717774	23719778	AT5G58710	+
5	24063874	24066170	AT5G59730	-
5	24288595	24291020	AT5G60390	+
5	25747855	25750830	AT5G64400	+
5	25921401	25923418	AT5G64850	+
5	26453275	26456154	AT5G66200	-
5	26831184	26833903	AT5G67250	-
5	26903865	26906524	AT5G67420	-
