# Supplementary material for: Mapping nucleosome-resolution chromatin organization and enhancer-promoter loops in plants using Micro-C-XL
Source: Nat Commun. 2024 Jan 2;15:35. doi: 10.1038/s41467-023-44347-z (PMC10762229; doi:10.1038/s41467-023-44347-z)
Supplement: Supplementary file 9 — Source Data [file 41467_2023_44347_MOESM9_ESM.xlsx]

## Sheet: Figure 2d
Feature	Random	Bin = 200 bp
Promoter	29.3027	78.7813
5' UTR	1.71086	0.224934
3' UTR	5.62334	3.22405
1st Exon	13.8982	0.811124
Other Exon	25.9628	1.04287
1st Intron	1.66314	0.661168
Other Intron	2.26297	0.770227
Downstream (<=300)	1.63588	2.61741
Distal Intergenic	17.9402	11.8669

## Sheet: Figure 2e
chromosome	start	end	width	width of nearby boundary	length distribution of flanking regions of boundaries
1	1	3200	3200	200	3.50515
1	3401	8600	5200	200	3.716
1	8801	13600	4800	200	3.68124
1	13801	21200	7400	200	3.86923
1	21401	33400	12000	200	4.07918
1	33601	38000	4400	200	3.64345
1	38201	46800	8600	200	3.9345
1	47001	51200	4200	200	3.62325
1	51401	55400	4000	200	3.60206
1	55601	64000	8400	200	3.92428
1	64201	68800	4600	200	3.66276
1	69001	72200	3200	200	3.50515
1	72401	77600	5200	200	3.716
1	77801	82000	4200	200	3.62325
1	82201	88600	6400	200	3.80618
1	88801	91400	2600	200	3.41497
1	91601	95600	4000	200	3.60206
1	95801	99400	3600	200	3.5563
1	99601	102000	2400	200	3.38021
1	102201	107800	5600	200	3.74819
1	108001	112000	4000	200	3.60206
1	112201	116600	4400	200	3.64345
1	116801	120600	3800	200	3.57978
1	120801	130800	10000	200	4
1	131001	136000	5000	200	3.69897
1	136201	138200	2000	200	3.30103
1	138401	143400	5000	200	3.69897
1	143601	146200	2600	200	3.41497
1	146401	156600	10200	200	4.0086
1	156801	159400	2600	200	3.41497
1	159601	163000	3400	200	3.53148
1	163201	168200	5000	200	3.69897
1	168401	173400	5000	200	3.69897
1	173601	177000	3400	200	3.53148
1	177201	184800	7600	200	3.88081
1	185001	187000	2000	200	3.30103
1	187201	190200	3000	200	3.47712
1	190401	195400	5000	200	3.69897
1	195601	198600	3000	200	3.47712
1	198801	201800	3000	200	3.47712
1	202001	207200	5200	200	3.716
1	207401	220000	12600	200	4.10037
1	220201	225600	5400	200	3.73239
1	225801	228600	2800	200	3.44716
1	228801	232600	3800	200	3.57978
1	232801	237800	5000	200	3.69897
1	238001	239600	1600	200	3.20412
1	239801	246000	6200	200	3.79239
1	246201	248800	2600	200	3.41497
1	249001	254600	5600	200	3.74819
1	254801	262600	7800	200	3.89209
1	262801	268000	5200	200	3.716
1	268201	270600	2400	200	3.38021
1	270801	274800	4000	200	3.60206
1	275001	278600	3600	200	3.5563
1	278801	284200	5400	200	3.73239
1	284401	291200	6800	200	3.83251
1	291401	293000	1600	200	3.20412
1	293201	298400	5200	200	3.716
1	298601	303000	4400	200	3.64345
1	303201	306200	3000	200	3.47712
1	306401	309200	2800	200	3.44716
1	309401	316000	6600	200	3.81954
1	316201	322800	6600	200	3.81954
1	323001	325000	2000	200	3.30103
1	325201	338000	12800	200	4.10721
1	338201	342400	4200	200	3.62325
1	342601	344400	1800	200	3.25527
1	344601	354800	10200	200	4.0086
1	355001	363200	8200	200	3.91381
1	363401	368400	5000	200	3.69897
1	368601	373200	4600	200	3.66276
1	373401	389800	16400	200	4.21484
1	390001	392600	2600	200	3.41497
1	392801	395600	2800	200	3.44716
1	395801	401800	6000	200	3.77815
1	402001	404600	2600	200	3.41497
1	404801	411600	6800	200	3.83251
1	411801	414600	2800	200	3.44716
1	414801	420200	5400	200	3.73239
1	420401	426600	6200	200	3.79239
1	426801	431000	4200	200	3.62325
1	431201	437000	5800	200	3.76343
1	437201	440000	2800	200	3.44716
1	440201	442800	2600	200	3.41497
1	443001	446400	3400	200	3.53148
1	446601	450400	3800	200	3.57978
1	450601	455600	5000	200	3.69897
1	455801	459200	3400	200	3.53148
1	459401	461600	2200	200	3.34242
1	461801	463600	1800	200	3.25527
1	463801	469400	5600	200	3.74819
1	469601	472000	2400	200	3.38021
1	472201	476600	4400	200	3.64345
1	476801	484000	7200	200	3.85733
1	484201	490800	6600	200	3.81954
1	491001	493200	2200	200	3.34242
1	493401	505600	12200	200	4.08636
1	505801	511200	5400	200	3.73239
1	511401	515400	4000	200	3.60206
1	515601	521800	6200	200	3.79239
1	522001	529400	7400	200	3.86923
1	529601	537600	8000	200	3.90309
1	537801	545200	7400	200	3.86923
1	545401	552600	7200	200	3.85733
1	552801	556800	4000	200	3.60206
1	557001	566000	9000	200	3.95424
1	566201	571400	5200	200	3.716
1	571601	575200	3600	200	3.5563
1	575401	580600	5200	200	3.716
1	580801	584000	3200	200	3.50515
1	584201	591600	7400	200	3.86923
1	591801	598800	7000	200	3.8451
1	599001	602200	3200	200	3.50515
1	602401	609600	7200	200	3.85733
1	609801	616800	7000	200	3.8451
1	617001	621200	4200	200	3.62325
1	621401	625800	4400	200	3.64345
1	626001	630200	4200	200	3.62325
1	630401	635000	4600	200	3.66276
1	635201	638800	3600	200	3.5563
1	639001	641200	2200	200	3.34242
1	641401	644800	3400	200	3.53148
1	645001	652600	7600	200	3.88081
1	652801	658200	5400	200	3.73239
1	658401	662400	4000	200	3.60206
1	662601	669800	7200	200	3.85733
1	670001	673000	3000	200	3.47712
1	673201	677000	3800	200	3.57978
1	677201	687400	10200	200	4.0086
1	687601	692600	5000	200	3.69897
1	692801	701200	8400	200	3.92428
1	701401	707000	5600	200	3.74819
1	707201	712000	4800	200	3.68124
1	712201	729600	17400	200	4.24055
1	729801	739400	9600	200	3.98227
1	739601	749000	9400	200	3.97313
1	749201	756400	7200	200	3.85733
1	756601	768000	11400	200	4.0569
1	768201	773200	5000	200	3.69897
1	773401	780400	7000	200	3.8451
1	780601	785800	5200	200	3.716
1	786001	793000	7000	200	3.8451
1	793201	795200	2000	200	3.30103
1	795401	798600	3200	200	3.50515
1	798801	802800	4000	200	3.60206
1	803001	807200	4200	200	3.62325
1	807401	813200	5800	200	3.76343
1	813401	819400	6000	200	3.77815
1	819601	824200	4600	200	3.66276
1	824401	830400	6000	200	3.77815
1	830601	835600	5000	200	3.69897
1	835801	847600	11800	200	4.07188
1	847801	854000	6200	200	3.79239
1	854201	859800	5600	200	3.74819
1	860001	864200	4200	200	3.62325
1	864401	868400	4000	200	3.60206
1	868601	871200	2600	200	3.41497
1	871401	875800	4400	200	3.64345
1	876001	877600	1600	200	3.20412
1	877801	880200	2400	200	3.38021
1	880401	883400	3000	200	3.47712
1	883601	892600	9000	200	3.95424
1	892801	898400	5600	200	3.74819
1	898601	903200	4600	200	3.66276
1	903401	907400	4000	200	3.60206
1	907601	909800	2200	200	3.34242
1	910001	918000	8000	200	3.90309
1	918201	922200	4000	200	3.60206
1	922401	929800	7400	200	3.86923
1	930001	937600	7600	200	3.88081
1	937801	943400	5600	200	3.74819
1	943601	952000	8400	200	3.92428
1	952201	958000	5800	200	3.76343
1	958201	961800	3600	200	3.5563
1	962001	966800	4800	200	3.68124
1	967001	970600	3600	200	3.5563
1	970801	978800	8000	200	3.90309
1	979001	982000	3000	200	3.47712
1	982201	984400	2200	200	3.34242
1	984601	993200	8600	200	3.9345
1	993401	996000	2600	200	3.41497
1	996201	1000800	4600	200	3.66276
1	1001001	1004600	3600	200	3.5563
1	1004801	1008400	3600	200	3.5563
1	1008601	1013400	4800	200	3.68124
1	1013601	1017800	4200	200	3.62325
1	1018001	1024000	6000	200	3.77815
1	1024201	1029000	4800	200	3.68124
1	1029201	1036200	7000	200	3.8451
1	1036401	1040200	3800	200	3.57978
1	1040401	1049800	9400	200	3.97313
1	1050001	1059400	9400	200	3.97313
1	1059601	1064400	4800	200	3.68124
1	1064601	1073000	8400	200	3.92428
1	1073201	1080800	7600	200	3.88081
1	1081001	1085800	4800	200	3.68124
1	1086001	1096600	10600	200	4.02531
1	1096801	1106000	9200	200	3.96379
1	1106201	1108800	2600	200	3.41497
1	1109001	1114200	5200	200	3.716
1	1114401	1125400	11000	200	4.04139
1	1125601	1131600	6000	200	3.77815
1	1131801	1140000	8200	200	3.91381
1	1140201	1143400	3200	200	3.50515
1	1143601	1148600	5000	200	3.69897
1	1148801	1154800	6000	200	3.77815
1	1155001	1157800	2800	200	3.44716
1	1158001	1165000	7000	200	3.8451
1	1165201	1167000	1800	200	3.25527
1	1167201	1183800	16600	200	4.22011
1	1184001	1188400	4400	200	3.64345
1	1188601	1191200	2600	200	3.41497
1	1191401	1193800	2400	200	3.38021
1	1194001	1197800	3800	200	3.57978
1	1198001	1202000	4000	200	3.60206
1	1202201	1206200	4000	200	3.60206
1	1206401	1215800	9400	200	3.97313
1	1216001	1220800	4800	200	3.68124
1	1221001	1226400	5400	200	3.73239
1	1226601	1232400	5800	200	3.76343
1	1232601	1236200	3600	200	3.5563
1	1236401	1240200	3800	200	3.57978
1	1240401	1248800	8400	200	3.92428
1	1249001	1261400	12400	200	4.09342
1	1261601	1272600	11000	200	4.04139
1	1272801	1281200	8400	200	3.92428
1	1281401	1286400	5000	200	3.69897
1	1286601	1291200	4600	200	3.66276
1	1291401	1299000	7600	200	3.88081
1	1299201	1313000	13800	200	4.13988
1	1313201	1321600	8400	200	3.92428
1	1321801	1324800	3000	200	3.47712
1	1325001	1331200	6200	200	3.79239
1	1331401	1333600	2200	200	3.34242
1	1333801	1338000	4200	200	3.62325
1	1338201	1344800	6600	200	3.81954
1	1345001	1349800	4800	200	3.68124
1	1350001	1355600	5600	200	3.74819
1	1355801	1362000	6200	200	3.79239
1	1362201	1365000	2800	200	3.44716
1	1365201	1368800	3600	200	3.5563
1	1369001	1375600	6600	200	3.81954
1	1375801	1383600	7800	200	3.89209
1	1383801	1391400	7600	200	3.88081
1	1391601	1396000	4400	200	3.64345
1	1396201	1399000	2800	200	3.44716
1	1399201	1407600	8400	200	3.92428
1	1407801	1410800	3000	200	3.47712
1	1411001	1418600	7600	200	3.88081
1	1418801	1422200	3400	200	3.53148
1	1422401	1431000	8600	200	3.9345
1	1431201	1434400	3200	200	3.50515
1	1434601	1437600	3000	200	3.47712
1	1437801	1451000	13200	200	4.12057
1	1451201	1456600	5400	200	3.73239
1	1456801	1458800	2000	200	3.30103
1	1459001	1471000	12000	200	4.07918
1	1471201	1478600	7400	200	3.86923
1	1478801	1482400	3600	200	3.5563
1	1482601	1487000	4400	200	3.64345
1	1487201	1494200	7000	200	3.8451
1	1494401	1498000	3600	200	3.5563
1	1498201	1504000	5800	200	3.76343
1	1504201	1510200	6000	200	3.77815
1	1510401	1534400	24000	200	4.38021
1	1534601	1545800	11200	200	4.04922
1	1546001	1559000	13000	200	4.11394
1	1559201	1564200	5000	200	3.69897
1	1564401	1570000	5600	200	3.74819
1	1570201	1576600	6400	200	3.80618
1	1576801	1583800	7000	200	3.8451
1	1584001	1587800	3800	200	3.57978
1	1588001	1595800	7800	200	3.89209
1	1596001	1598000	2000	200	3.30103
1	1598201	1605000	6800	200	3.83251
1	1605201	1611800	6600	200	3.81954
1	1612001	1618000	6000	200	3.77815
1	1618201	1624800	6600	200	3.81954
1	1625001	1636000	11000	200	4.04139
1	1636201	1645400	9200	200	3.96379
1	1645601	1662200	16600	200	4.22011
1	1662401	1669200	6800	200	3.83251
1	1669401	1671800	2400	200	3.38021
1	1672001	1679000	7000	200	3.8451
1	1679201	1682000	2800	200	3.44716
1	1682201	1689800	7600	200	3.88081
1	1690001	1693600	3600	200	3.5563
1	1693801	1701200	7400	200	3.86923
1	1701401	1705000	3600	200	3.5563
1	1705201	1713400	8200	200	3.91381
1	1713601	1719000	5400	200	3.73239
1	1719201	1721400	2200	200	3.34242
1	1721601	1730200	8600	200	3.9345
1	1730401	1732600	2200	200	3.34242
1	1732801	1739400	6600	200	3.81954
1	1739601	1744600	5000	200	3.69897
1	1744801	1754000	9200	200	3.96379
1	1754201	1766400	12200	200	4.08636
1	1766601	1768800	2200	200	3.34242
1	1769001	1773600	4600	200	3.66276
1	1773801	1779000	5200	200	3.716
1	1779201	1786600	7400	200	3.86923
1	1786801	1790000	3200	200	3.50515
1	1790201	1799000	8800	200	3.94448
1	1799201	1804000	4800	200	3.68124
1	1804201	1807800	3600	200	3.5563
1	1808001	1815600	7600	200	3.88081
1	1815801	1820200	4400	200	3.64345
1	1820401	1822200	1800	200	3.25527
1	1822401	1830000	7600	200	3.88081
1	1830201	1832600	2400	200	3.38021
1	1832801	1838000	5200	200	3.716
1	1838201	1855200	17000	200	4.23045
1	1855401	1860800	5400	200	3.73239
1	1861001	1869000	8000	200	3.90309
1	1869201	1873800	4600	200	3.66276
1	1874001	1877800	3800	200	3.57978
1	1878001	1884600	6600	200	3.81954
1	1884801	1887800	3000	200	3.47712
1	1888001	1894200	6200	200	3.79239
1	1894401	1897000	2600	200	3.41497
1	1897201	1899800	2600	200	3.41497
1	1900001	1907000	7000	200	3.8451
1	1907201	1910800	3600	200	3.5563
1	1911001	1922000	11000	200	4.04139
1	1922201	1933200	11000	200	4.04139
1	1933401	1946600	13200	200	4.12057
1	1946801	1958600	11800	200	4.07188
1	1958801	1965600	6800	200	3.83251
1	1965801	1969600	3800	200	3.57978
1	1969801	1974600	4800	200	3.68124
1	1974801	1978000	3200	200	3.50515
1	1978201	1989200	11000	200	4.04139
1	1989401	1992200	2800	200	3.44716
1	1992401	2000800	8400	200	3.92428
1	2001001	2007200	6200	200	3.79239
1	2007401	2013600	6200	200	3.79239
1	2013801	2024800	11000	200	4.04139
1	2025001	2029600	4600	200	3.66276
1	2029801	2040400	10600	200	4.02531
1	2040601	2047600	7000	200	3.8451
1	2047801	2052200	4400	200	3.64345
1	2052401	2055600	3200	200	3.50515
1	2055801	2060400	4600	200	3.66276
1	2060601	2067200	6600	200	3.81954
1	2067401	2070400	3000	200	3.47712
1	2070601	2077600	7000	200	3.8451
1	2077801	2083000	5200	200	3.716
1	2083201	2087000	3800	200	3.57978
1	2087201	2089800	2600	200	3.41497
1	2090001	2096200	6200	200	3.79239
1	2096401	2104600	8200	200	3.91381
1	2104801	2108200	3400	200	3.53148
1	2108401	2111000	2600	200	3.41497
1	2111201	2114600	3400	200	3.53148
1	2114801	2120600	5800	200	3.76343
1	2120801	2128400	7600	200	3.88081
1	2128601	2135800	7200	200	3.85733
1	2136001	2141000	5000	200	3.69897
1	2141201	2148000	6800	200	3.83251
1	2148201	2152600	4400	200	3.64345
1	2152801	2156000	3200	200	3.50515
1	2156201	2160800	4600	200	3.66276
1	2161001	2163400	2400	200	3.38021
1	2163601	2168400	4800	200	3.68124
1	2168601	2172200	3600	200	3.5563
1	2172401	2177600	5200	200	3.716
1	2177801	2184000	6200	200	3.79239
1	2184201	2187600	3400	200	3.53148
1	2187801	2191000	3200	200	3.50515
1	2191201	2194400	3200	200	3.50515
1	2194601	2200000	5400	200	3.73239
1	2200201	2203800	3600	200	3.5563
1	2204001	2214800	10800	200	4.03342
1	2215001	2219400	4400	200	3.64345
1	2219601	2224600	5000	200	3.69897
1	2224801	2237600	12800	200	4.10721
1	2237801	2245000	7200	200	3.85733
1	2245201	2249000	3800	200	3.57978
1	2249201	2260000	10800	200	4.03342
1	2260201	2262800	2600	200	3.41497
1	2263001	2269400	6400	200	3.80618
1	2269601	2274800	5200	200	3.716
1	2275001	2277600	2600	200	3.41497
1	2277801	2280600	2800	200	3.44716
1	2280801	2291400	10600	200	4.02531
1	2291601	2295400	3800	200	3.57978
1	2295601	2299400	3800	200	3.57978
1	2299601	2305200	5600	200	3.74819
1	2305401	2312200	6800	200	3.83251
1	2312401	2316400	4000	200	3.60206
1	2316601	2322200	5600	200	3.74819
1	2322401	2335800	13400	200	4.1271
1	2336001	2338600	2600	200	3.41497
1	2338801	2344200	5400	200	3.73239
1	2344401	2348400	4000	200	3.60206
1	2348601	2351800	3200	200	3.50515
1	2352001	2359000	7000	200	3.8451
1	2359201	2365000	5800	200	3.76343
1	2365201	2368600	3400	200	3.53148
1	2368801	2379600	10800	200	4.03342
1	2379801	2395200	15400	200	4.18752
1	2395401	2403000	7600	200	3.88081
1	2403201	2406800	3600	200	3.5563
1	2407001	2422000	15000	200	4.17609
1	2422201	2429600	7400	200	3.86923
1	2429801	2432600	2800	200	3.44716
1	2432801	2437000	4200	200	3.62325
1	2437201	2440400	3200	200	3.50515
1	2440601	2445800	5200	200	3.716
1	2446001	2467000	21000	200	4.32222
1	2467201	2475000	7800	200	3.89209
1	2475201	2488800	13600	200	4.13354
1	2489001	2494200	5200	200	3.716
1	2494401	2498600	4200	200	3.62325
1	2498801	2501600	2800	200	3.44716
1	2501801	2511000	9200	200	3.96379
1	2511201	2516800	5600	200	3.74819
1	2517001	2520800	3800	200	3.57978
1	2521001	2538400	17400	200	4.24055
1	2538601	2542400	3800	200	3.57978
1	2542601	2548000	5400	200	3.73239
1	2548201	2561200	13000	200	4.11394
1	2561401	2563800	2400	200	3.38021
1	2564001	2573400	9400	200	3.97313
1	2573601	2576800	3200	200	3.50515
1	2577001	2580800	3800	200	3.57978
1	2581001	2583400	2400	200	3.38021
1	2583601	2590600	7000	200	3.8451
1	2590801	2607600	16800	200	4.22531
1	2607801	2614600	6800	200	3.83251
1	2614801	2622600	7800	200	3.89209
1	2622801	2630400	7600	200	3.88081
1	2630601	2635800	5200	200	3.716
1	2636001	2641800	5800	200	3.76343
1	2642001	2646000	4000	200	3.60206
1	2646201	2649400	3200	200	3.50515
1	2649601	2662200	12600	200	4.10037
1	2662401	2667200	4800	200	3.68124
1	2667401	2672000	4600	200	3.66276
1	2672201	2681800	9600	200	3.98227
1	2682001	2684200	2200	200	3.34242
1	2684401	2688600	4200	200	3.62325
1	2688801	2694400	5600	200	3.74819
1	2694601	2703200	8600	200	3.9345
1	2703401	2706800	3400	200	3.53148
1	2707001	2711000	4000	200	3.60206
1	2711201	2716400	5200	200	3.716
1	2716601	2722000	5400	200	3.73239
1	2722201	2736000	13800	200	4.13988
1	2736201	2751400	15200	200	4.18184
1	2751601	2755600	4000	200	3.60206
1	2755801	2759800	4000	200	3.60206
1	2760001	2762400	2400	200	3.38021
1	2762601	2771400	8800	200	3.94448
1	2771601	2773800	2200	200	3.34242
1	2774001	2805000	31000	200	4.49136
1	2805201	2808600	3400	200	3.53148
1	2808801	2818000	9200	200	3.96379
1	2818201	2821200	3000	200	3.47712
1	2821401	2826800	5400	200	3.73239
1	2827001	2838800	11800	200	4.07188
1	2839001	2848000	9000	200	3.95424
1	2848201	2856000	7800	200	3.89209
1	2856201	2867000	10800	200	4.03342
1	2867201	2871800	4600	200	3.66276
1	2872001	2879200	7200	200	3.85733
1	2879401	2890800	11400	200	4.0569
1	2891001	2899400	8400	200	3.92428
1	2899601	2904800	5200	200	3.716
1	2905001	2916200	11200	200	4.04922
1	2916401	2928800	12400	200	4.09342
1	2929001	2932200	3200	200	3.50515
1	2932401	2939400	7000	200	3.8451
1	2939601	2942400	2800	200	3.44716
1	2942601	2946000	3400	200	3.53148
1	2946201	2951000	4800	200	3.68124
1	2951201	2955800	4600	200	3.66276
1	2956001	2963800	7800	200	3.89209
1	2964001	2967800	3800	200	3.57978
1	2968001	2972400	4400	200	3.64345
1	2972601	2977000	4400	200	3.64345
1	2977201	2982600	5400	200	3.73239
1	2982801	2987800	5000	200	3.69897
1	2988001	2994200	6200	200	3.79239
1	2994401	3001200	6800	200	3.83251
1	3001401	3012400	11000	200	4.04139
1	3012601	3015000	2400	200	3.38021
1	3015201	3018400	3200	200	3.50515
1	3018601	3030800	12200	200	4.08636
1	3031001	3041800	10800	200	4.03342
1	3042001	3048800	6800	200	3.83251
1	3049001	3058200	9200	200	3.96379
1	3058401	3066400	8000	200	3.90309
1	3066601	3072200	5600	200	3.74819
1	3072401	3079600	7200	200	3.85733
1	3079801	3085800	6000	200	3.77815
1	3086001	3093200	7200	200	3.85733
1	3093401	3100600	7200	200	3.85733
1	3100801	3104400	3600	200	3.5563
1	3104601	3116800	12200	200	4.08636
1	3117001	3119800	2800	200	3.44716
1	3120001	3122600	2600	200	3.41497
1	3122801	3131200	8400	200	3.92428
1	3131401	3137600	6200	200	3.79239
1	3137801	3140600	2800	200	3.44716
1	3140801	3154200	13400	200	4.1271
1	3154401	3157200	2800	200	3.44716
1	3157401	3161600	4200	200	3.62325
1	3161801	3168000	6200	200	3.79239
1	3168201	3173200	5000	200	3.69897
1	3173401	3180600	7200	200	3.85733
1	3180801	3184200	3400	200	3.53148
1	3184401	3189200	4800	200	3.68124
1	3189401	3195200	5800	200	3.76343
1	3195401	3201400	6000	200	3.77815
1	3201601	3205600	4000	200	3.60206
1	3205801	3217800	12000	200	4.07918
1	3218001	3227000	9000	200	3.95424
1	3227201	3236800	9600	200	3.98227
1	3237001	3239600	2600	200	3.41497
1	3239801	3242800	3000	200	3.47712
1	3243001	3247800	4800	200	3.68124
1	3248001	3252000	4000	200	3.60206
1	3252201	3255800	3600	200	3.5563
1	3256001	3261600	5600	200	3.74819
1	3261801	3263600	1800	200	3.25527
1	3263801	3269800	6000	200	3.77815
1	3270001	3273600	3600	200	3.5563
1	3273801	3278800	5000	200	3.69897
1	3279001	3287400	8400	200	3.92428
1	3287601	3296400	8800	200	3.94448
1	3296601	3302200	5600	200	3.74819
1	3302401	3306200	3800	200	3.57978
1	3306401	3310600	4200	200	3.62325
1	3310801	3325600	14800	200	4.17026
1	3325801	3333400	7600	200	3.88081
1	3333601	3338000	4400	200	3.64345
1	3338201	3341800	3600	200	3.5563
1	3342001	3349000	7000	200	3.8451
1	3349201	3356400	7200	200	3.85733
1	3356601	3363200	6600	200	3.81954
1	3363401	3369200	5800	200	3.76343
1	3369401	3377400	8000	200	3.90309
1	3377601	3384000	6400	200	3.80618
1	3384201	3388400	4200	200	3.62325
1	3388601	3395200	6600	200	3.81954
1	3395401	3413200	17800	200	4.25042
1	3413401	3419600	6200	200	3.79239
1	3419801	3424000	4200	200	3.62325
1	3424201	3427600	3400	200	3.53148
1	3427801	3431000	3200	200	3.50515
1	3431201	3453000	21800	200	4.33846
1	3453201	3461400	8200	200	3.91381
1	3461601	3465600	4000	200	3.60206
1	3465801	3469600	3800	200	3.57978
1	3469801	3474200	4400	200	3.64345
1	3474401	3478800	4400	200	3.64345
1	3479001	3484200	5200	200	3.716
1	3484401	3487200	2800	200	3.44716
1	3487401	3493800	6400	200	3.80618
1	3494001	3503400	9400	200	3.97313
1	3503601	3509400	5800	200	3.76343
1	3509601	3514600	5000	200	3.69897
1	3514801	3519000	4200	200	3.62325
1	3519201	3523600	4400	200	3.64345
1	3523801	3527600	3800	200	3.57978
1	3527801	3532200	4400	200	3.64345
1	3532401	3535000	2600	200	3.41497
1	3535201	3550800	15600	200	4.19312
1	3551001	3553800	2800	200	3.44716
1	3554001	3558000	4000	200	3.60206
1	3558201	3565000	6800	200	3.83251
1	3565201	3570800	5600	200	3.74819
1	3571001	3575200	4200	200	3.62325
1	3575401	3590600	15200	200	4.18184
1	3590801	3595200	4400	200	3.64345
1	3595401	3605200	9800	200	3.99123
1	3605401	3610600	5200	200	3.716
1	3610801	3616200	5400	200	3.73239
1	3616401	3623600	7200	200	3.85733
1	3623801	3627400	3600	200	3.5563
1	3627601	3639600	12000	200	4.07918
1	3639801	3647600	7800	200	3.89209
1	3647801	3658800	11000	200	4.04139
1	3659001	3664000	5000	200	3.69897
1	3664201	3670000	5800	200	3.76343
1	3670201	3676400	6200	200	3.79239
1	3676601	3681600	5000	200	3.69897
1	3681801	3684400	2600	200	3.41497
1	3684601	3702200	17600	200	4.24551
1	3702401	3709800	7400	200	3.86923
1	3710001	3714800	4800	200	3.68124
1	3715001	3721600	6600	200	3.81954
1	3721801	3732800	11000	200	4.04139
1	3733001	3740400	7400	200	3.86923
1	3740601	3745400	4800	200	3.68124
1	3745601	3749000	3400	200	3.53148
1	3749201	3753000	3800	200	3.57978
1	3753201	3756000	2800	200	3.44716
1	3756201	3768200	12000	200	4.07918
1	3768401	3773600	5200	200	3.716
1	3773801	3778600	4800	200	3.68124
1	3778801	3790800	12000	200	4.07918
1	3791001	3804200	13200	200	4.12057
1	3804401	3806800	2400	200	3.38021
1	3807001	3809800	2800	200	3.44716
1	3810001	3823000	13000	200	4.11394
1	3823201	3832400	9200	200	3.96379
1	3832601	3837600	5000	200	3.69897
1	3837801	3847000	9200	200	3.96379
1	3847201	3862200	15000	200	4.17609
1	3862401	3867000	4600	200	3.66276
1	3867201	3874200	7000	200	3.8451
1	3874401	3881200	6800	200	3.83251
1	3881401	3891400	10000	200	4
1	3891601	3896800	5200	200	3.716
1	3897001	3905200	8200	200	3.91381
1	3905401	3909800	4400	200	3.64345
1	3910001	3914600	4600	200	3.66276
1	3914801	3920400	5600	200	3.74819
1	3920601	3925000	4400	200	3.64345
1	3925201	3929600	4400	200	3.64345
1	3929801	3937400	7600	200	3.88081
1	3937601	3948400	10800	200	4.03342
1	3948601	3951200	2600	200	3.41497
1	3951401	3967200	15800	200	4.19866
1	3967401	3973200	5800	200	3.76343
1	3973401	3980400	7000	200	3.8451
1	3980601	3987200	6600	200	3.81954
1	3987401	3995000	7600	200	3.88081
1	3995201	4000800	5600	200	3.74819
1	4001001	4003600	2600	200	3.41497
1	4003801	4007200	3400	200	3.53148
1	4007401	4010600	3200	200	3.50515
1	4010801	4014600	3800	200	3.57978
1	4014801	4021000	6200	200	3.79239
1	4021201	4028400	7200	200	3.85733
1	4028601	4034200	5600	200	3.74819
1	4034401	4039000	4600	200	3.66276
1	4039201	4044200	5000	200	3.69897
1	4044401	4054000	9600	200	3.98227
1	4054201	4059200	5000	200	3.69897
1	4059401	4064400	5000	200	3.69897
1	4064601	4066800	2200	200	3.34242
1	4067001	4072600	5600	200	3.74819
1	4072801	4076200	3400	200	3.53148
1	4076401	4080600	4200	200	3.62325
1	4080801	4085800	5000	200	3.69897
1	4086001	4097200	11200	200	4.04922
1	4097401	4103200	5800	200	3.76343
1	4103401	4107000	3600	200	3.5563
1	4107201	4114400	7200	200	3.85733
1	4114601	4117600	3000	200	3.47712
1	4117801	4121200	3400	200	3.53148
1	4121401	4125800	4400	200	3.64345
1	4126001	4132400	6400	200	3.80618
1	4132601	4140000	7400	200	3.86923
1	4140201	4144000	3800	200	3.57978
1	4144201	4148000	3800	200	3.57978
1	4148201	4151200	3000	200	3.47712
1	4151401	4157400	6000	200	3.77815
1	4157601	4167400	9800	200	3.99123
1	4167601	4171800	4200	200	3.62325
1	4172001	4182600	10600	200	4.02531
1	4182801	4188200	5400	200	3.73239
1	4188401	4191400	3000	200	3.47712
1	4191601	4200800	9200	200	3.96379
1	4201001	4211800	10800	200	4.03342
1	4212001	4217400	5400	200	3.73239
1	4217601	4225200	7600	200	3.88081
1	4225401	4229400	4000	200	3.60206
1	4229601	4238800	9200	200	3.96379
1	4239001	4242600	3600	200	3.5563
1	4242801	4246200	3400	200	3.53148
1	4246401	4250800	4400	200	3.64345
1	4251001	4263000	12000	200	4.07918
1	4263201	4265200	2000	200	3.30103
1	4265401	4274400	9000	200	3.95424
1	4274601	4282600	8000	200	3.90309
1	4282801	4285800	3000	200	3.47712
1	4286001	4289600	3600	200	3.5563
1	4289801	4297000	7200	200	3.85733
1	4297201	4305800	8600	200	3.9345
1	4306001	4311600	5600	200	3.74819
1	4311801	4319600	7800	200	3.89209
1	4319801	4323000	3200	200	3.50515
1	4323201	4326400	3200	200	3.50515
1	4326601	4328600	2000	200	3.30103
1	4328801	4334400	5600	200	3.74819
1	4334601	4340600	6000	200	3.77815
1	4340801	4348400	7600	200	3.88081
1	4348601	4353600	5000	200	3.69897
1	4353801	4361400	7600	200	3.88081
1	4361601	4365400	3800	200	3.57978
1	4365601	4371400	5800	200	3.76343
1	4371601	4375200	3600	200	3.5563
1	4375401	4381600	6200	200	3.79239
1	4381801	4398200	16400	200	4.21484
1	4398401	4413000	14600	200	4.16435
1	4413201	4419200	6000	200	3.77815
1	4419401	4423200	3800	200	3.57978
1	4423401	4425800	2400	200	3.38021
1	4426001	4433400	7400	200	3.86923
1	4433601	4439600	6000	200	3.77815
1	4439801	4443800	4000	200	3.60206
1	4444001	4447200	3200	200	3.50515
1	4447401	4452200	4800	200	3.68124
1	4452401	4461600	9200	200	3.96379
1	4461801	4466800	5000	200	3.69897
1	4467001	4473200	6200	200	3.79239
1	4473401	4478000	4600	200	3.66276
1	4478201	4480600	2400	200	3.38021
1	4480801	4484400	3600	200	3.5563
1	4484601	4492600	8000	200	3.90309
1	4492801	4498600	5800	200	3.76343
1	4498801	4503800	5000	200	3.69897
1	4504001	4508800	4800	200	3.68124
1	4509001	4515200	6200	200	3.79239
1	4515401	4522600	7200	200	3.85733
1	4522801	4528400	5600	200	3.74819
1	4528601	4531800	3200	200	3.50515
1	4532001	4542000	10000	200	4
1	4542201	4544800	2600	200	3.41497
1	4545001	4548600	3600	200	3.5563
1	4548801	4563200	14400	200	4.15836
1	4563401	4567800	4400	200	3.64345
1	4568001	4571400	3400	200	3.53148
1	4571601	4576800	5200	200	3.716
1	4577001	4587400	10400	200	4.01703
1	4587601	4590600	3000	200	3.47712
1	4590801	4601000	10200	200	4.0086
1	4601201	4608000	6800	200	3.83251
1	4608201	4610800	2600	200	3.41497
1	4611001	4615600	4600	200	3.66276
1	4615801	4621800	6000	200	3.77815
1	4622001	4638400	16400	200	4.21484
1	4638601	4642000	3400	200	3.53148
1	4642201	4647000	4800	200	3.68124
1	4647201	4657000	9800	200	3.99123
1	4657201	4666600	9400	200	3.97313
1	4666801	4673200	6400	200	3.80618
1	4673401	4676800	3400	200	3.53148
1	4677001	4680000	3000	200	3.47712
1	4680201	4693000	12800	200	4.10721
1	4693201	4709400	16200	200	4.20952
1	4709601	4712800	3200	200	3.50515
1	4713001	4721400	8400	200	3.92428
1	4721601	4724400	2800	200	3.44716
1	4724601	4733800	9200	200	3.96379
1	4734001	4741600	7600	200	3.88081
1	4741801	4747000	5200	200	3.716
1	4747201	4748800	1600	200	3.20412
1	4749001	4755600	6600	200	3.81954
1	4755801	4760800	5000	200	3.69897
1	4761001	4766600	5600	200	3.74819
1	4766801	4772800	6000	200	3.77815
1	4773001	4775600	2600	200	3.41497
1	4775801	4782600	6800	200	3.83251
1	4782801	4788400	5600	200	3.74819
1	4788601	4794400	5800	200	3.76343
1	4794601	4797000	2400	200	3.38021
1	4797201	4802000	4800	200	3.68124
1	4802201	4807600	5400	200	3.73239
1	4807801	4811600	3800	200	3.57978
1	4811801	4818200	6400	200	3.80618
1	4818401	4821400	3000	200	3.47712
1	4821601	4827600	6000	200	3.77815
1	4827801	4837600	9800	200	3.99123
1	4837801	4842400	4600	200	3.66276
1	4842601	4846400	3800	200	3.57978
1	4846601	4855200	8600	200	3.9345
1	4855401	4861000	5600	200	3.74819
1	4861201	4872600	11400	200	4.0569
1	4872801	4877400	4600	200	3.66276
1	4877601	4882000	4400	200	3.64345
1	4882201	4884600	2400	200	3.38021
1	4884801	4888000	3200	200	3.50515
1	4888201	4897000	8800	200	3.94448
1	4897201	4900000	2800	200	3.44716
1	4900201	4913400	13200	200	4.12057
1	4913601	4928600	15000	200	4.17609
1	4928801	4934400	5600	200	3.74819
1	4934601	4946000	11400	200	4.0569
1	4946201	4953800	7600	200	3.88081
1	4954001	4959400	5400	200	3.73239
1	4959601	4965800	6200	200	3.79239
1	4966001	4970400	4400	200	3.64345
1	4970601	4973800	3200	200	3.50515
1	4974001	4980600	6600	200	3.81954
1	4980801	4983400	2600	200	3.41497
1	4983601	4987600	4000	200	3.60206
1	4987801	4998600	10800	200	4.03342
1	4998801	5014400	15600	200	4.19312
1	5014601	5016800	2200	200	3.34242
1	5017001	5023000	6000	200	3.77815
1	5023201	5027400	4200	200	3.62325
1	5027601	5031600	4000	200	3.60206
1	5031801	5037400	5600	200	3.74819
1	5037601	5042200	4600	200	3.66276
1	5042401	5049000	6600	200	3.81954
1	5049201	5055400	6200	200	3.79239
1	5055601	5065400	9800	200	3.99123
1	5065601	5071000	5400	200	3.73239
1	5071201	5078400	7200	200	3.85733
1	5078601	5082600	4000	200	3.60206
1	5082801	5089000	6200	200	3.79239
1	5089201	5104800	15600	200	4.19312
1	5105001	5107000	2000	200	3.30103
1	5107201	5111800	4600	200	3.66276
1	5112001	5115600	3600	200	3.5563
1	5115801	5123600	7800	200	3.89209
1	5123801	5127400	3600	200	3.5563
1	5127601	5132200	4600	200	3.66276
1	5132401	5135600	3200	200	3.50515
1	5135801	5139400	3600	200	3.5563
1	5139601	5143800	4200	200	3.62325
1	5144001	5151600	7600	200	3.88081
1	5151801	5161000	9200	200	3.96379
1	5161201	5166800	5600	200	3.74819
1	5167001	5170800	3800	200	3.57978
1	5171001	5176400	5400	200	3.73239
1	5176601	5181400	4800	200	3.68124
1	5181601	5187000	5400	200	3.73239
1	5187201	5189600	2400	200	3.38021
1	5189801	5195800	6000	200	3.77815
1	5196001	5199000	3000	200	3.47712
1	5199201	5202600	3400	200	3.53148
1	5202801	5212200	9400	200	3.97313
1	5212401	5220200	7800	200	3.89209
1	5220401	5224000	3600	200	3.5563
1	5224201	5228000	3800	200	3.57978
1	5228201	5231200	3000	200	3.47712
1	5231401	5237800	6400	200	3.80618
1	5238001	5241600	3600	200	3.5563
1	5241801	5249400	7600	200	3.88081
1	5249601	5252000	2400	200	3.38021
1	5252201	5265000	12800	200	4.10721
1	5265201	5268600	3400	200	3.53148
1	5268801	5272000	3200	200	3.50515
1	5272201	5274200	2000	200	3.30103
1	5274401	5277800	3400	200	3.53148
1	5278001	5282000	4000	200	3.60206
1	5282201	5286800	4600	200	3.66276
1	5287001	5294400	7400	200	3.86923
1	5294601	5297800	3200	200	3.50515
1	5298001	5304000	6000	200	3.77815
1	5304201	5309600	5400	200	3.73239
1	5309801	5315200	5400	200	3.73239
1	5315401	5318000	2600	200	3.41497
1	5318201	5325000	6800	200	3.83251
1	5325201	5332200	7000	200	3.8451
1	5332401	5339600	7200	200	3.85733
1	5339801	5342000	2200	200	3.34242
1	5342201	5360400	18200	200	4.26007
1	5360601	5366600	6000	200	3.77815
1	5366801	5370000	3200	200	3.50515
1	5370201	5380800	10600	200	4.02531
1	5381001	5392800	11800	200	4.07188
1	5393001	5396200	3200	200	3.50515
1	5396401	5405800	9400	200	3.97313
1	5406001	5410600	4600	200	3.66276
1	5410801	5414800	4000	200	3.60206
1	5415001	5421200	6200	200	3.79239
1	5421401	5429600	8200	200	3.91381
1	5429801	5436400	6600	200	3.81954
1	5436601	5444000	7400	200	3.86923
1	5444201	5447800	3600	200	3.5563
1	5448001	5451200	3200	200	3.50515
1	5451401	5454400	3000	200	3.47712
1	5454601	5460400	5800	200	3.76343
1	5460601	5465000	4400	200	3.64345
1	5465201	5471200	6000	200	3.77815
1	5471401	5479600	8200	200	3.91381
1	5479801	5485800	6000	200	3.77815
1	5486001	5489000	3000	200	3.47712
1	5489201	5494200	5000	200	3.69897
1	5494401	5497800	3400	200	3.53148
1	5498001	5504600	6600	200	3.81954
1	5504801	5511000	6200	200	3.79239
1	5511201	5514200	3000	200	3.47712
1	5514401	5518000	3600	200	3.5563
1	5518201	5525200	7000	200	3.8451
1	5525401	5532000	6600	200	3.81954
1	5532201	5540000	7800	200	3.89209
1	5540201	5543000	2800	200	3.44716
1	5543201	5547600	4400	200	3.64345
1	5547801	5556800	9000	200	3.95424
1	5557001	5562400	5400	200	3.73239
1	5562601	5570600	8000	200	3.90309
1	5570801	5574000	3200	200	3.50515
1	5574201	5580600	6400	200	3.80618
1	5580801	5587600	6800	200	3.83251
1	5587801	5590600	2800	200	3.44716
1	5590801	5596400	5600	200	3.74819
1	5596601	5614200	17600	200	4.24551
1	5614401	5617600	3200	200	3.50515
1	5617801	5622600	4800	200	3.68124
1	5622801	5629000	6200	200	3.79239
1	5629201	5635000	5800	200	3.76343
1	5635201	5642200	7000	200	3.8451
1	5642401	5646800	4400	200	3.64345
1	5647001	5652200	5200	200	3.716
1	5652401	5668400	16000	200	4.20412
1	5668601	5673600	5000	200	3.69897
1	5673801	5685200	11400	200	4.0569
1	5685401	5691200	5800	200	3.76343
1	5691401	5697200	5800	200	3.76343
1	5697401	5709600	12200	200	4.08636
1	5709801	5713800	4000	200	3.60206
1	5714001	5722600	8600	200	3.9345
1	5722801	5727400	4600	200	3.66276
1	5727601	5732600	5000	200	3.69897
1	5732801	5738800	6000	200	3.77815
1	5739001	5744400	5400	200	3.73239
1	5744601	5755400	10800	200	4.03342
1	5755601	5758400	2800	200	3.44716
1	5758601	5764200	5600	200	3.74819
1	5764401	5773400	9000	200	3.95424
1	5773601	5778600	5000	200	3.69897
1	5778801	5782400	3600	200	3.5563
1	5782601	5789400	6800	200	3.83251
1	5789601	5798600	9000	200	3.95424
1	5798801	5805800	7000	200	3.8451
1	5806001	5824600	18600	200	4.26951
1	5824801	5828600	3800	200	3.57978
1	5828801	5833800	5000	200	3.69897
1	5834001	5837200	3200	200	3.50515
1	5837401	5844400	7000	200	3.8451
1	5844601	5851600	7000	200	3.8451
1	5851801	5854000	2200	200	3.34242
1	5854201	5858600	4400	200	3.64345
1	5858801	5862800	4000	200	3.60206
1	5863001	5873400	10400	200	4.01703
1	5873601	5884800	11200	200	4.04922
1	5885001	5890600	5600	200	3.74819
1	5890801	5895600	4800	200	3.68124
1	5895801	5916800	21000	200	4.32222
1	5917001	5920200	3200	200	3.50515
1	5920401	5922200	1800	200	3.25527
1	5922401	5933600	11200	200	4.04922
1	5933801	5941400	7600	200	3.88081
1	5941601	5945600	4000	200	3.60206
1	5945801	5955000	9200	200	3.96379
1	5955201	5958600	3400	200	3.53148
1	5958801	5963800	5000	200	3.69897
1	5964001	5973400	9400	200	3.97313
1	5973601	5977000	3400	200	3.53148
1	5977201	5981800	4600	200	3.66276
1	5982001	5987800	5800	200	3.76343
1	5988001	5997000	9000	200	3.95424
1	5997201	6002800	5600	200	3.74819
1	6003001	6008400	5400	200	3.73239
1	6008601	6017600	9000	200	3.95424
1	6017801	6024400	6600	200	3.81954
1	6024601	6034000	9400	200	3.97313
1	6034201	6038800	4600	200	3.66276
1	6039001	6049600	10600	200	4.02531
1	6049801	6061600	11800	200	4.07188
1	6061801	6069200	7400	200	3.86923
1	6069401	6076000	6600	200	3.81954
1	6076201	6088400	12200	200	4.08636
1	6088601	6092400	3800	200	3.57978
1	6092601	6098400	5800	200	3.76343
1	6098601	6105600	7000	200	3.8451
1	6105801	6116600	10800	200	4.03342
1	6116801	6123600	6800	200	3.83251
1	6123801	6127400	3600	200	3.5563
1	6127601	6135400	7800	200	3.89209
1	6135601	6140000	4400	200	3.64345
1	6140201	6149000	8800	200	3.94448
1	6149201	6154000	4800	200	3.68124
1	6154201	6155800	1600	200	3.20412
1	6156001	6165800	9800	200	3.99123
1	6166001	6169000	3000	200	3.47712
1	6169201	6174600	5400	200	3.73239
1	6174801	6184000	9200	200	3.96379
1	6184201	6213600	29400	200	4.46835
1	6213801	6222000	8200	200	3.91381
1	6222201	6240200	18000	200	4.25527
1	6240401	6244200	3800	200	3.57978
1	6244401	6247800	3400	200	3.53148
1	6248001	6255400	7400	200	3.86923
1	6255601	6261600	6000	200	3.77815
1	6261801	6267400	5600	200	3.74819
1	6267601	6278600	11000	200	4.04139
1	6278801	6282000	3200	200	3.50515
1	6282201	6294000	11800	200	4.07188
1	6294201	6299000	4800	200	3.68124
1	6299201	6311200	12000	200	4.07918
1	6311401	6314000	2600	200	3.41497
1	6314201	6319400	5200	200	3.716
1	6319601	6324600	5000	200	3.69897
1	6324801	6331000	6200	200	3.79239
1	6331201	6341800	10600	200	4.02531
1	6342001	6345800	3800	200	3.57978
1	6346001	6348000	2000	200	3.30103
1	6348201	6352200	4000	200	3.60206
1	6352401	6361200	8800	200	3.94448
1	6361401	6369200	7800	200	3.89209
1	6369401	6378600	9200	200	3.96379
1	6378801	6384600	5800	200	3.76343
1	6384801	6388600	3800	200	3.57978
1	6388801	6395600	6800	200	3.83251
1	6395801	6398400	2600	200	3.41497
1	6398601	6405400	6800	200	3.83251
1	6405601	6409600	4000	200	3.60206
1	6409801	6414400	4600	200	3.66276
1	6414601	6418800	4200	200	3.62325
1	6419001	6431400	12400	200	4.09342
1	6431601	6437400	5800	200	3.76343
1	6437601	6443400	5800	200	3.76343
1	6443601	6453200	9600	200	3.98227
1	6453401	6457400	4000	200	3.60206
1	6457601	6460200	2600	200	3.41497
1	6460401	6463600	3200	200	3.50515
1	6463801	6466600	2800	200	3.44716
1	6466801	6470000	3200	200	3.50515
1	6470201	6474400	4200	200	3.62325
1	6474601	6483800	9200	200	3.96379
1	6484001	6488800	4800	200	3.68124
1	6489001	6494800	5800	200	3.76343
1	6495001	6499000	4000	200	3.60206
1	6499201	6506600	7400	200	3.86923
1	6506801	6511800	5000	200	3.69897
1	6512001	6515800	3800	200	3.57978
1	6516001	6528400	12400	200	4.09342
1	6528601	6546200	17600	200	4.24551
1	6546401	6555800	9400	200	3.97313
1	6556001	6560800	4800	200	3.68124
1	6561001	6562800	1800	200	3.25527
1	6563001	6568000	5000	200	3.69897
1	6568201	6579400	11200	200	4.04922
1	6579601	6583800	4200	200	3.62325
1	6584001	6594800	10800	200	4.03342
1	6595001	6601800	6800	200	3.83251
1	6602001	6608000	6000	200	3.77815
1	6608201	6612600	4400	200	3.64345
1	6612801	6616400	3600	200	3.5563
1	6616601	6623400	6800	200	3.83251
1	6623601	6633200	9600	200	3.98227
1	6633401	6641600	8200	200	3.91381
1	6641801	6650400	8600	200	3.9345
1	6650601	6662400	11800	200	4.07188
1	6662601	6665800	3200	200	3.50515
1	6666001	6670000	4000	200	3.60206
1	6670201	6677800	7600	200	3.88081
1	6678001	6683600	5600	200	3.74819
1	6683801	6687000	3200	200	3.50515
1	6687201	6692600	5400	200	3.73239
1	6692801	6698000	5200	200	3.716
1	6698201	6714400	16200	200	4.20952
1	6714601	6720600	6000	200	3.77815
1	6720801	6728000	7200	200	3.85733
1	6728201	6731200	3000	200	3.47712
1	6731401	6744200	12800	200	4.10721
1	6744401	6746600	2200	200	3.34242
1	6746801	6754200	7400	200	3.86923
1	6754401	6759800	5400	200	3.73239
1	6760001	6765400	5400	200	3.73239
1	6765601	6774600	9000	200	3.95424
1	6774801	6781200	6400	200	3.80618
1	6781401	6787200	5800	200	3.76343
1	6787401	6799800	12400	200	4.09342
1	6800001	6802800	2800	200	3.44716
1	6803001	6805400	2400	200	3.38021
1	6805601	6809600	4000	200	3.60206
1	6809801	6814400	4600	200	3.66276
1	6814601	6824000	9400	200	3.97313
1	6824201	6826600	2400	200	3.38021
1	6826801	6832000	5200	200	3.716
1	6832201	6846200	14000	200	4.14613
1	6846401	6850600	4200	200	3.62325
1	6850801	6855800	5000	200	3.69897
1	6856001	6863000	7000	200	3.8451
1	6863201	6868200	5000	200	3.69897
1	6868401	6879800	11400	200	4.0569
1	6880001	6894800	14800	200	4.17026
1	6895001	6899200	4200	200	3.62325
1	6899401	6904600	5200	200	3.716
1	6904801	6913000	8200	200	3.91381
1	6913201	6916800	3600	200	3.5563
1	6917001	6920600	3600	200	3.5563
1	6920801	6924000	3200	200	3.50515
1	6924201	6926800	2600	200	3.41497
1	6927001	6932800	5800	200	3.76343
1	6933001	6940800	7800	200	3.89209
1	6941001	6946400	5400	200	3.73239
1	6946601	6948800	2200	200	3.34242
1	6949001	6956400	7400	200	3.86923
1	6956601	6965200	8600	200	3.9345
1	6965401	6971200	5800	200	3.76343
1	6971401	6986000	14600	200	4.16435
1	6986201	6995000	8800	200	3.94448
1	6995201	7004400	9200	200	3.96379
1	7004601	7009400	4800	200	3.68124
1	7009601	7016400	6800	200	3.83251
1	7016601	7028000	11400	200	4.0569
1	7028201	7031800	3600	200	3.5563
1	7032001	7043400	11400	200	4.0569
1	7043601	7053800	10200	200	4.0086
1	7054001	7062000	8000	200	3.90309
1	7062201	7082600	20400	200	4.30963
1	7082801	7091000	8200	200	3.91381
1	7091201	7097200	6000	200	3.77815
1	7097401	7106000	8600	200	3.9345
1	7106201	7112600	6400	200	3.80618
1	7112801	7118600	5800	200	3.76343
1	7118801	7121800	3000	200	3.47712
1	7122001	7128600	6600	200	3.81954
1	7128801	7139600	10800	200	4.03342
1	7139801	7146400	6600	200	3.81954
1	7146601	7149800	3200	200	3.50515
1	7150001	7154400	4400	200	3.64345
1	7154601	7160600	6000	200	3.77815
1	7160801	7163400	2600	200	3.41497
1	7163601	7168000	4400	200	3.64345
1	7168201	7176600	8400	200	3.92428
1	7176801	7179200	2400	200	3.38021
1	7179401	7193000	13600	200	4.13354
1	7193201	7199400	6200	200	3.79239
1	7199601	7209200	9600	200	3.98227
1	7209401	7216800	7400	200	3.86923
1	7217001	7231800	14800	200	4.17026
1	7232001	7238600	6600	200	3.81954
1	7238801	7242600	3800	200	3.57978
1	7242801	7248200	5400	200	3.73239
1	7248401	7251600	3200	200	3.50515
1	7251801	7261600	9800	200	3.99123
1	7261801	7267400	5600	200	3.74819
1	7267601	7272200	4600	200	3.66276
1	7272401	7294800	22400	200	4.35025
1	7295001	7301600	6600	200	3.81954
1	7301801	7310400	8600	200	3.9345
1	7310601	7320200	9600	200	3.98227
1	7320401	7324400	4000	200	3.60206
1	7324601	7329200	4600	200	3.66276
1	7329401	7334200	4800	200	3.68124
1	7334401	7342200	7800	200	3.89209
1	7342401	7350400	8000	200	3.90309
1	7350601	7370200	19600	200	4.29226
1	7370401	7374200	3800	200	3.57978
1	7374401	7378200	3800	200	3.57978
1	7378401	7382400	4000	200	3.60206
1	7382601	7388600	6000	200	3.77815
1	7388801	7396800	8000	200	3.90309
1	7397001	7401400	4400	200	3.64345
1	7401601	7407800	6200	200	3.79239
1	7408001	7412800	4800	200	3.68124
1	7413001	7421000	8000	200	3.90309
1	7421201	7429000	7800	200	3.89209
1	7429201	7443000	13800	200	4.13988
1	7443201	7448400	5200	200	3.716
1	7448601	7450800	2200	200	3.34242
1	7451001	7456600	5600	200	3.74819
1	7456801	7479200	22400	200	4.35025
1	7479401	7483800	4400	200	3.64345
1	7484001	7488800	4800	200	3.68124
1	7489001	7491200	2200	200	3.34242
1	7491401	7494200	2800	200	3.44716
1	7494401	7496800	2400	200	3.38021
1	7497001	7500000	3000	200	3.47712
1	7500201	7508600	8400	200	3.92428
1	7508801	7513400	4600	200	3.66276
1	7513601	7521600	8000	200	3.90309
1	7521801	7533200	11400	200	4.0569
1	7533401	7548000	14600	200	4.16435
1	7548201	7554400	6200	200	3.79239
1	7554601	7565800	11200	200	4.04922
1	7566001	7570800	4800	200	3.68124
1	7571001	7573800	2800	200	3.44716
1	7574001	7580800	6800	200	3.83251
1	7581001	7588400	7400	200	3.86923
1	7588601	7600800	12200	200	4.08636
1	7601001	7605600	4600	200	3.66276
1	7605801	7610000	4200	200	3.62325
1	7610201	7612600	2400	200	3.38021
1	7612801	7615600	2800	200	3.44716
1	7615801	7619000	3200	200	3.50515
1	7619201	7624200	5000	200	3.69897
1	7624401	7630000	5600	200	3.74819
1	7630201	7641000	10800	200	4.03342
1	7641201	7645400	4200	200	3.62325
1	7645601	7649000	3400	200	3.53148
1	7649201	7654000	4800	200	3.68124
1	7654201	7659200	5000	200	3.69897
1	7659401	7666400	7000	200	3.8451
1	7666601	7680200	13600	200	4.13354
1	7680401	7692800	12400	200	4.09342
1	7693001	7699400	6400	200	3.80618
1	7699601	7706200	6600	200	3.81954
1	7706401	7712800	6400	200	3.80618
1	7713001	7724200	11200	200	4.04922
1	7724401	7732200	7800	200	3.89209
1	7732401	7734400	2000	200	3.30103
1	7734601	7754000	19400	200	4.2878
1	7754201	7759000	4800	200	3.68124
1	7759201	7767800	8600	200	3.9345
1	7768001	7771400	3400	200	3.53148
1	7771601	7782400	10800	200	4.03342
1	7782601	7789200	6600	200	3.81954
1	7789401	7800800	11400	200	4.0569
1	7801001	7812400	11400	200	4.0569
1	7812601	7815600	3000	200	3.47712
1	7815801	7821800	6000	200	3.77815
1	7822001	7825200	3200	200	3.50515
1	7825401	7830400	5000	200	3.69897
1	7830601	7837200	6600	200	3.81954
1	7837401	7840800	3400	200	3.53148
1	7841001	7847800	6800	200	3.83251
1	7848001	7851200	3200	200	3.50515
1	7851401	7865400	14000	200	4.14613
1	7865601	7872800	7200	200	3.85733
1	7873001	7881200	8200	200	3.91381
1	7881401	7884000	2600	200	3.41497
1	7884201	7889600	5400	200	3.73239
1	7889801	7897600	7800	200	3.89209
1	7897801	7909800	12000	200	4.07918
1	7910001	7915000	5000	200	3.69897
1	7915201	7925000	9800	200	3.99123
1	7925201	7934000	8800	200	3.94448
1	7934201	7954400	20200	200	4.30535
1	7954601	7963800	9200	200	3.96379
1	7964001	7980000	16000	200	4.20412
1	7980201	7989400	9200	200	3.96379
1	7989601	8005400	15800	200	4.19866
1	8005601	8017200	11600	200	4.06446
1	8017401	8026400	9000	200	3.95424
1	8026601	8030000	3400	200	3.53148
1	8030201	8039600	9400	200	3.97313
1	8039801	8046000	6200	200	3.79239
1	8046201	8049000	2800	200	3.44716
1	8049201	8059400	10200	200	4.0086
1	8059601	8067600	8000	200	3.90309
1	8067801	8076200	8400	200	3.92428
1	8076401	8079200	2800	200	3.44716
1	8079401	8083000	3600	200	3.5563
1	8083201	8089200	6000	200	3.77815
1	8089401	8098000	8600	200	3.9345
1	8098201	8105400	7200	200	3.85733
1	8105601	8109200	3600	200	3.5563
1	8109401	8122000	12600	200	4.10037
1	8122201	8127200	5000	200	3.69897
1	8127401	8132200	4800	200	3.68124
1	8132401	8136200	3800	200	3.57978
1	8136401	8142800	6400	200	3.80618
1	8143001	8147800	4800	200	3.68124
1	8148001	8156200	8200	200	3.91381
1	8156401	8166400	10000	200	4
1	8166601	8176200	9600	200	3.98227
1	8176401	8183800	7400	200	3.86923
1	8184001	8195600	11600	200	4.06446
1	8195801	8198200	2400	200	3.38021
1	8198401	8203200	4800	200	3.68124
1	8203401	8212400	9000	200	3.95424
1	8212601	8219600	7000	200	3.8451
1	8219801	8235000	15200	200	4.18184
1	8235201	8242000	6800	200	3.83251
1	8242201	8258600	16400	200	4.21484
1	8258801	8262800	4000	200	3.60206
1	8263001	8272000	9000	200	3.95424
1	8272201	8282200	10000	200	4
1	8282401	8297000	14600	200	4.16435
1	8297201	8309000	11800	200	4.07188
1	8309201	8314600	5400	200	3.73239
1	8314801	8321400	6600	200	3.81954
1	8321601	8329800	8200	200	3.91381
1	8330001	8332600	2600	200	3.41497
1	8332801	8336400	3600	200	3.5563
1	8336601	8350400	13800	200	4.13988
1	8350601	8384800	34200	200	4.53403
1	8385001	8386800	1800	200	3.25527
1	8387001	8399800	12800	200	4.10721
1	8400001	8408600	8600	200	3.9345
1	8408801	8416600	7800	200	3.89209
1	8416801	8420000	3200	200	3.50515
1	8420201	8429400	9200	200	3.96379
1	8429601	8436000	6400	200	3.80618
1	8436201	8440800	4600	200	3.66276
1	8441001	8471200	30200	200	4.48001
1	8471401	8480200	8800	200	3.94448
1	8480401	8484000	3600	200	3.5563
1	8484201	8486600	2400	200	3.38021
1	8486801	8495600	8800	200	3.94448
1	8495801	8506800	11000	200	4.04139
1	8507001	8520200	13200	200	4.12057
1	8520401	8523000	2600	200	3.41497
1	8523201	8525200	2000	200	3.30103
1	8525401	8533200	7800	200	3.89209
1	8533401	8535800	2400	200	3.38021
1	8536001	8544200	8200	200	3.91381
1	8544401	8549000	4600	200	3.66276
1	8549201	8556600	7400	200	3.86923
1	8556801	8560200	3400	200	3.53148
1	8560401	8563600	3200	200	3.50515
1	8563801	8570400	6600	200	3.81954
1	8570601	8575200	4600	200	3.66276
1	8575401	8586200	10800	200	4.03342
1	8586401	8590200	3800	200	3.57978
1	8590401	8600200	9800	200	3.99123
1	8600401	8607600	7200	200	3.85733
1	8607801	8620600	12800	200	4.10721
1	8620801	8624000	3200	200	3.50515
1	8624201	8631200	7000	200	3.8451
1	8631401	8635000	3600	200	3.5563
1	8635201	8640400	5200	200	3.716
1	8640601	8654000	13400	200	4.1271
1	8654201	8661800	7600	200	3.88081
1	8662001	8665600	3600	200	3.5563
1	8665801	8676200	10400	200	4.01703
1	8676401	8682000	5600	200	3.74819
1	8682201	8688200	6000	200	3.77815
1	8688401	8692800	4400	200	3.64345
1	8693001	8702200	9200	200	3.96379
1	8702401	8712000	9600	200	3.98227
1	8712201	8719400	7200	200	3.85733
1	8719601	8722600	3000	200	3.47712
1	8722801	8727600	4800	200	3.68124
1	8727801	8734200	6400	200	3.80618
1	8734401	8741800	7400	200	3.86923
1	8742001	8756600	14600	200	4.16435
1	8756801	8763400	6600	200	3.81954
1	8763601	8839600	76000	200	4.88081
1	8839801	8855800	16000	200	4.20412
1	8856001	8860600	4600	200	3.66276
1	8860801	8863600	2800	200	3.44716
1	8863801	8877600	13800	200	4.13988
1	8877801	8883000	5200	200	3.716
1	8883201	8888600	5400	200	3.73239
1	8888801	8894400	5600	200	3.74819
1	8894601	8903400	8800	200	3.94448
1	8903601	8909200	5600	200	3.74819
1	8909401	8915800	6400	200	3.80618
1	8916001	8918400	2400	200	3.38021
1	8918601	8925000	6400	200	3.80618
1	8925201	8937000	11800	200	4.07188
1	8937201	8951000	13800	200	4.13988
1	8951201	8958200	7000	200	3.8451
1	8958401	8961800	3400	200	3.53148
1	8962001	8974800	12800	200	4.10721
1	8975001	8980600	5600	200	3.74819
1	8980801	8991200	10400	200	4.01703
1	8991401	8996000	4600	200	3.66276
1	8996201	8999800	3600	200	3.5563
1	9000001	9002000	2000	200	3.30103
1	9002201	9020200	18000	200	4.25527
1	9020401	9024200	3800	200	3.57978
1	9024401	9027800	3400	200	3.53148
1	9028001	9032800	4800	200	3.68124
1	9033001	9044000	11000	200	4.04139
1	9044201	9047000	2800	200	3.44716
1	9047201	9054600	7400	200	3.86923
1	9054801	9061200	6400	200	3.80618
1	9061401	9076800	15400	200	4.18752
1	9077001	9092600	15600	200	4.19312
1	9092801	9099800	7000	200	3.8451
1	9100001	9107200	7200	200	3.85733
1	9107401	9113600	6200	200	3.79239
1	9113801	9119400	5600	200	3.74819
1	9119601	9125600	6000	200	3.77815
1	9125801	9132600	6800	200	3.83251
1	9132801	9143600	10800	200	4.03342
1	9143801	9146000	2200	200	3.34242
1	9146201	9151400	5200	200	3.716
1	9151601	9154800	3200	200	3.50515
1	9155001	9158200	3200	200	3.50515
1	9158401	9163000	4600	200	3.66276
1	9163201	9171000	7800	200	3.89209
1	9171201	9179000	7800	200	3.89209
1	9179201	9184400	5200	200	3.716
1	9184601	9187400	2800	200	3.44716
1	9187601	9191200	3600	200	3.5563
1	9191401	9199600	8200	200	3.91381
1	9199801	9202200	2400	200	3.38021
1	9202401	9205600	3200	200	3.50515
1	9205801	9210000	4200	200	3.62325
1	9210201	9215800	5600	200	3.74819
1	9216001	9225800	9800	200	3.99123
1	9226001	9241000	15000	200	4.17609
1	9241201	9246600	5400	200	3.73239
1	9246801	9251800	5000	200	3.69897
1	9252001	9259200	7200	200	3.85733
1	9259401	9263000	3600	200	3.5563
1	9263201	9273200	10000	200	4
1	9273401	9286400	13000	200	4.11394
1	9286601	9290200	3600	200	3.5563
1	9290401	9295600	5200	200	3.716
1	9295801	9298400	2600	200	3.41497
1	9298601	9307600	9000	200	3.95424
1	9307801	9316600	8800	200	3.94448
1	9316801	9321400	4600	200	3.66276
1	9321601	9328000	6400	200	3.80618
1	9328201	9331600	3400	200	3.53148
1	9331801	9338200	6400	200	3.80618
1	9338401	9342800	4400	200	3.64345
1	9343001	9354800	11800	200	4.07188
1	9355001	9373800	18800	200	4.27416
1	9374001	9379200	5200	200	3.716
1	9379401	9393400	14000	200	4.14613
1	9393601	9399400	5800	200	3.76343
1	9399601	9408800	9200	200	3.96379
1	9409001	9412000	3000	200	3.47712
1	9412201	9420400	8200	200	3.91381
1	9420601	9428800	8200	200	3.91381
1	9429001	9434200	5200	200	3.716
1	9434401	9441000	6600	200	3.81954
1	9441201	9449000	7800	200	3.89209
1	9449201	9451800	2600	200	3.41497
1	9452001	9454400	2400	200	3.38021
1	9454601	9458000	3400	200	3.53148
1	9458201	9478600	20400	200	4.30963
1	9478801	9481200	2400	200	3.38021
1	9481401	9483000	1600	200	3.20412
1	9483201	9486600	3400	200	3.53148
1	9486801	9495200	8400	200	3.92428
1	9495401	9499400	4000	200	3.60206
1	9499601	9508200	8600	200	3.9345
1	9508401	9515000	6600	200	3.81954
1	9515201	9527200	12000	200	4.07918
1	9527401	9531600	4200	200	3.62325
1	9531801	9534400	2600	200	3.41497
1	9534601	9544200	9600	200	3.98227
1	9544401	9554400	10000	200	4
1	9554601	9558400	3800	200	3.57978
1	9558601	9564000	5400	200	3.73239
1	9564201	9572000	7800	200	3.89209
1	9572201	9592000	19800	200	4.29667
1	9592201	9606000	13800	200	4.13988
1	9606201	9610800	4600	200	3.66276
1	9611001	9614200	3200	200	3.50515
1	9614401	9631200	16800	200	4.22531
1	9631401	9635400	4000	200	3.60206
1	9635601	9638800	3200	200	3.50515
1	9639001	9642000	3000	200	3.47712
1	9642201	9647800	5600	200	3.74819
1	9648001	9657000	9000	200	3.95424
1	9657201	9662000	4800	200	3.68124
1	9662201	9668000	5800	200	3.76343
1	9668201	9671400	3200	200	3.50515
1	9671601	9696400	24800	200	4.39445
1	9696601	9708800	12200	200	4.08636
1	9709001	9715200	6200	200	3.79239
1	9715401	9720600	5200	200	3.716
1	9720801	9725400	4600	200	3.66276
1	9725601	9730800	5200	200	3.716
1	9731001	9732600	1600	200	3.20412
1	9732801	9739400	6600	200	3.81954
1	9739601	9748400	8800	200	3.94448
1	9748601	9762200	13600	200	4.13354
1	9762401	9778800	16400	200	4.21484
1	9779001	9782800	3800	200	3.57978
1	9783001	9795600	12600	200	4.10037
1	9795801	9812600	16800	200	4.22531
1	9812801	9828000	15200	200	4.18184
1	9828201	9832600	4400	200	3.64345
1	9832801	9846000	13200	200	4.12057
1	9846201	9850000	3800	200	3.57978
1	9850201	9874000	23800	200	4.37658
1	9874201	9879400	5200	200	3.716
1	9879601	9885200	5600	200	3.74819
1	9885401	9887800	2400	200	3.38021
1	9888001	9896200	8200	200	3.91381
1	9896401	9913800	17400	200	4.24055
1	9914001	9920000	6000	200	3.77815
1	9920201	9924600	4400	200	3.64345
1	9924801	9936400	11600	200	4.06446
1	9936601	9943800	7200	200	3.85733
1	9944001	9950000	6000	200	3.77815
1	9950201	9954000	3800	200	3.57978
1	9954201	9960200	6000	200	3.77815
1	9960401	9963400	3000	200	3.47712
1	9963601	9966600	3000	200	3.47712
1	9966801	9971600	4800	200	3.68124
1	9971801	9975600	3800	200	3.57978
1	9975801	9979400	3600	200	3.5563
1	9979601	9991600	12000	200	4.07918
1	9991801	9996600	4800	200	3.68124
1	9996801	10001600	4800	200	3.68124
1	10001801	10015600	13800	200	4.13988
1	10015801	10018400	2600	200	3.41497
1	10018601	10023800	5200	200	3.716
1	10024001	10029000	5000	200	3.69897
1	10029201	10035600	6400	200	3.80618
1	10035801	10041400	5600	200	3.74819
1	10041601	10046600	5000	200	3.69897
1	10046801	10050600	3800	200	3.57978
1	10050801	10055800	5000	200	3.69897
1	10056001	10078000	22000	200	4.34242
1	10078201	10081600	3400	200	3.53148
1	10081801	10095200	13400	200	4.1271
1	10095401	10102800	7400	200	3.86923
1	10103001	10111600	8600	200	3.9345
1	10111801	10123200	11400	200	4.0569
1	10123401	10133800	10400	200	4.01703
1	10134001	10143600	9600	200	3.98227
1	10143801	10147400	3600	200	3.5563
1	10147601	10149600	2000	200	3.30103
1	10149801	10174000	24200	200	4.38382
1	10174201	10180200	6000	200	3.77815
1	10180401	10195200	14800	200	4.17026
1	10195401	10207200	11800	200	4.07188
1	10207401	10212600	5200	200	3.716
1	10212801	10220000	7200	200	3.85733
1	10220201	10224600	4400	200	3.64345
1	10224801	10246800	22000	200	4.34242
1	10247001	10255000	8000	200	3.90309
1	10255201	10264000	8800	200	3.94448
1	10264201	10275800	11600	200	4.06446
1	10276001	10288000	12000	200	4.07918
1	10288201	10289800	1600	200	3.20412
1	10290001	10294600	4600	200	3.66276
1	10294801	10300000	5200	200	3.716
1	10300201	10308400	8200	200	3.91381
1	10308601	10330200	21600	200	4.33445
1	10330401	10339800	9400	200	3.97313
1	10340001	10343600	3600	200	3.5563
1	10343801	10354000	10200	200	4.0086
1	10354201	10366800	12600	200	4.10037
1	10367001	10374200	7200	200	3.85733
1	10374401	10379000	4600	200	3.66276
1	10379201	10382000	2800	200	3.44716
1	10382201	10387400	5200	200	3.716
1	10387601	10400400	12800	200	4.10721
1	10400601	10422000	21400	200	4.33041
1	10422201	10429200	7000	200	3.8451
1	10429401	10432600	3200	200	3.50515
1	10432801	10437400	4600	200	3.66276
1	10437601	10441600	4000	200	3.60206
1	10441801	10447600	5800	200	3.76343
1	10447801	10450200	2400	200	3.38021
1	10450401	10456200	5800	200	3.76343
1	10456401	10462800	6400	200	3.80618
1	10463001	10467800	4800	200	3.68124
1	10468001	10477800	9800	200	3.99123
1	10478001	10486800	8800	200	3.94448
1	10487001	10489800	2800	200	3.44716
1	10490001	10499400	9400	200	3.97313
1	10499601	10505000	5400	200	3.73239
1	10505201	10507400	2200	200	3.34242
1	10507601	10512400	4800	200	3.68124
1	10512601	10516600	4000	200	3.60206
1	10516801	10537400	20600	200	4.31387
1	10537601	10542800	5200	200	3.716
1	10543001	10548200	5200	200	3.716
1	10548401	10561600	13200	200	4.12057
1	10561801	10569400	7600	200	3.88081
1	10569601	10581800	12200	200	4.08636
1	10582001	10586600	4600	200	3.66276
1	10586801	10590000	3200	200	3.50515
1	10590201	10610200	20000	200	4.30103
1	10610401	10620400	10000	200	4
1	10620601	10624800	4200	200	3.62325
1	10625001	10630600	5600	200	3.74819
1	10630801	10638800	8000	200	3.90309
1	10639001	10646000	7000	200	3.8451
1	10646201	10654600	8400	200	3.92428
1	10654801	10664800	10000	200	4
1	10665001	10672800	7800	200	3.89209
1	10673001	10680000	7000	200	3.8451
1	10680201	10683200	3000	200	3.47712
1	10683401	10690800	7400	200	3.86923
1	10691001	10695800	4800	200	3.68124
1	10696001	10702200	6200	200	3.79239
1	10702401	10709600	7200	200	3.85733
1	10709801	10712200	2400	200	3.38021
1	10712401	10715600	3200	200	3.50515
1	10715801	10722000	6200	200	3.79239
1	10722201	10727200	5000	200	3.69897
1	10727401	10738200	10800	200	4.03342
1	10738401	10756600	18200	200	4.26007
1	10756801	10762400	5600	200	3.74819
1	10762601	10775400	12800	200	4.10721
1	10775601	10779000	3400	200	3.53148
1	10779201	10792600	13400	200	4.1271
1	10792801	10806600	13800	200	4.13988
1	10806801	10810600	3800	200	3.57978
1	10810801	10822000	11200	200	4.04922
1	10822201	10827200	5000	200	3.69897
1	10827401	10835400	8000	200	3.90309
1	10835601	10840800	5200	200	3.716
1	10841001	10846200	5200	200	3.716
1	10846401	10850800	4400	200	3.64345
1	10851001	10854200	3200	200	3.50515
1	10854401	10860400	6000	200	3.77815
1	10860601	10865000	4400	200	3.64345
1	10865201	10876400	11200	200	4.04922
1	10876601	10881200	4600	200	3.66276
1	10881401	10887400	6000	200	3.77815
1	10887601	10890200	2600	200	3.41497
1	10890401	10900400	10000	200	4
1	10900601	10909400	8800	200	3.94448
1	10909601	10919000	9400	200	3.97313
1	10919201	10925800	6600	200	3.81954
1	10926001	10936600	10600	200	4.02531
1	10936801	10942200	5400	200	3.73239
1	10942401	10949400	7000	200	3.8451
1	10949601	10956400	6800	200	3.83251
1	10956601	10960600	4000	200	3.60206
1	10960801	10963400	2600	200	3.41497
1	10963601	10966800	3200	200	3.50515
1	10967001	10975800	8800	200	3.94448
1	10976001	10979600	3600	200	3.5563
1	10979801	10989800	10000	200	4
1	10990001	10994000	4000	200	3.60206
1	10994201	11000800	6600	200	3.81954
1	11001001	11013600	12600	200	4.10037
1	11013801	11024000	10200	200	4.0086
1	11024201	11040200	16000	200	4.20412
1	11040401	11043600	3200	200	3.50515
1	11043801	11057000	13200	200	4.12057
1	11057201	11075000	17800	200	4.25042
1	11075201	11084600	9400	200	3.97313
1	11084801	11104200	19400	200	4.2878
1	11104401	11108200	3800	200	3.57978
1	11108401	11114000	5600	200	3.74819
1	11114201	11116200	2000	200	3.30103
1	11116401	11119600	3200	200	3.50515
1	11119801	11124000	4200	200	3.62325
1	11124201	11133200	9000	200	3.95424
1	11133401	11140200	6800	200	3.83251
1	11140401	11144600	4200	200	3.62325
1	11144801	11156600	11800	200	4.07188
1	11156801	11165000	8200	200	3.91381
1	11165201	11181400	16200	200	4.20952
1	11181601	11187800	6200	200	3.79239
1	11188001	11193400	5400	200	3.73239
1	11193601	11197000	3400	200	3.53148
1	11197201	11205000	7800	200	3.89209
1	11205201	11212800	7600	200	3.88081
1	11213001	11220200	7200	200	3.85733
1	11220401	11232000	11600	200	4.06446
1	11232201	11249400	17200	200	4.23553
1	11249601	11258600	9000	200	3.95424
1	11258801	11265600	6800	200	3.83251
1	11265801	11273200	7400	200	3.86923
1	11273401	11276400	3000	200	3.47712
1	11276601	11290600	14000	200	4.14613
1	11290801	11293800	3000	200	3.47712
1	11294001	11297400	3400	200	3.53148
1	11297601	11316400	18800	200	4.27416
1	11316601	11330800	14200	200	4.15229
1	11331001	11333600	2600	200	3.41497
1	11333801	11348400	14600	200	4.16435
1	11348601	11354200	5600	200	3.74819
1	11354401	11359400	5000	200	3.69897
1	11359601	11373600	14000	200	4.14613
1	11373801	11391000	17200	200	4.23553
1	11391201	11396000	4800	200	3.68124
1	11396201	11412200	16000	200	4.20412
1	11412401	11416400	4000	200	3.60206
1	11416601	11423800	7200	200	3.85733
1	11424001	11427000	3000	200	3.47712
1	11427201	11430000	2800	200	3.44716
1	11430201	11436600	6400	200	3.80618
1	11436801	11440200	3400	200	3.53148
1	11440401	11445200	4800	200	3.68124
1	11445401	11453400	8000	200	3.90309
1	11453601	11464600	11000	200	4.04139
1	11464801	11472800	8000	200	3.90309
1	11473001	11478600	5600	200	3.74819
1	11478801	11494000	15200	200	4.18184
1	11494201	11528200	34000	200	4.53148
1	11528401	11532000	3600	200	3.5563
1	11532201	11536400	4200	200	3.62325
1	11536601	11540000	3400	200	3.53148
1	11540201	11546600	6400	200	3.80618
1	11546801	11552400	5600	200	3.74819
1	11552601	11556600	4000	200	3.60206
1	11556801	11561800	5000	200	3.69897
1	11562001	11565400	3400	200	3.53148
1	11565601	11568600	3000	200	3.47712
1	11568801	11578000	9200	200	3.96379
1	11578201	11585400	7200	200	3.85733
1	11585601	11590000	4400	200	3.64345
1	11590201	11592400	2200	200	3.34242
1	11592601	11598400	5800	200	3.76343
1	11598601	11601400	2800	200	3.44716
1	11601601	11605200	3600	200	3.5563
1	11605401	11607800	2400	200	3.38021
1	11608001	11611800	3800	200	3.57978
1	11612001	11616000	4000	200	3.60206
1	11616201	11620000	3800	200	3.57978
1	11620201	11642000	21800	200	4.33846
1	11642201	11645000	2800	200	3.44716
1	11645201	11650200	5000	200	3.69897
1	11650401	11653400	3000	200	3.47712
1	11653601	11660400	6800	200	3.83251
1	11660601	11666200	5600	200	3.74819
1	11666401	11672600	6200	200	3.79239
1	11672801	11676800	4000	200	3.60206
1	11677001	11681400	4400	200	3.64345
1	11681601	11684400	2800	200	3.44716
1	11684601	11711800	27200	200	4.43457
1	11712001	11717400	5400	200	3.73239
1	11717601	11726800	9200	200	3.96379
1	11727001	11740400	13400	200	4.1271
1	11740601	11749600	9000	200	3.95424
1	11749801	11752000	2200	200	3.34242
1	11752201	11756400	4200	200	3.62325
1	11756601	11762800	6200	200	3.79239
1	11763001	11771200	8200	200	3.91381
1	11771401	11774200	2800	200	3.44716
1	11774401	11783800	9400	200	3.97313
1	11784001	11797200	13200	200	4.12057
1	11797401	11801200	3800	200	3.57978
1	11801401	11807200	5800	200	3.76343
1	11807401	11810000	2600	200	3.41497
1	11810201	11816000	5800	200	3.76343
1	11816201	11823200	7000	200	3.8451
1	11823401	11827200	3800	200	3.57978
1	11827401	11840800	13400	200	4.1271
1	11841001	11846000	5000	200	3.69897
1	11846201	11856800	10600	200	4.02531
1	11857001	11874600	17600	200	4.24551
1	11874801	11877400	2600	200	3.41497
1	11877601	11881400	3800	200	3.57978
1	11881601	11911400	29800	200	4.47422
1	11911601	11924000	12400	200	4.09342
1	11924201	11927800	3600	200	3.5563
1	11928001	11931000	3000	200	3.47712
1	11931201	11934600	3400	200	3.53148
1	11934801	11936800	2000	200	3.30103
1	11937001	11955600	18600	200	4.26951
1	11955801	11966400	10600	200	4.02531
1	11966601	11971200	4600	200	3.66276
1	11971401	11978800	7400	200	3.86923
1	11979001	12002000	23000	200	4.36173
1	12002201	12026800	24600	200	4.39094
1	12027001	12043000	16000	200	4.20412
1	12043201	12046400	3200	200	3.50515
1	12046601	12050800	4200	200	3.62325
1	12051001	12056800	5800	200	3.76343
1	12057001	12059600	2600	200	3.41497
1	12059801	12064200	4400	200	3.64345
1	12064401	12070400	6000	200	3.77815
1	12070601	12074000	3400	200	3.53148
1	12074201	12084600	10400	200	4.01703
1	12084801	12089000	4200	200	3.62325
1	12089201	12091800	2600	200	3.41497
1	12092001	12096400	4400	200	3.64345
1	12096601	12099200	2600	200	3.41497
1	12099401	12104600	5200	200	3.716
1	12104801	12109600	4800	200	3.68124
1	12109801	12118800	9000	200	3.95424
1	12119001	12123600	4600	200	3.66276
1	12123801	12152400	28600	200	4.45637
1	12152601	12156800	4200	200	3.62325
1	12157001	12159000	2000	200	3.30103
1	12159201	12168600	9400	200	3.97313
1	12168801	12177400	8600	200	3.9345
1	12177601	12180400	2800	200	3.44716
1	12180601	12188600	8000	200	3.90309
1	12188801	12200800	12000	200	4.07918
1	12201001	12203600	2600	200	3.41497
1	12203801	12218000	14200	200	4.15229
1	12218201	12239400	21200	200	4.32634
1	12239601	12246200	6600	200	3.81954
1	12246401	12262400	16000	200	4.20412
1	12262601	12264800	2200	200	3.34242
1	12265001	12296000	31000	200	4.49136
1	12296201	12311000	14800	200	4.17026
1	12311201	12323000	11800	200	4.07188
1	12323201	12351200	28000	200	4.44716
1	12351401	12355400	4000	200	3.60206
1	12355601	12359200	3600	200	3.5563
1	12359401	12371400	12000	200	4.07918
1	12371601	12381800	10200	200	4.0086
1	12382001	12386000	4000	200	3.60206
1	12386201	12401000	14800	200	4.17026
1	12401201	12418000	16800	200	4.22531
1	12418201	12426600	8400	200	3.92428
1	12426801	12429600	2800	200	3.44716
1	12429801	12435600	5800	200	3.76343
1	12435801	12441200	5400	200	3.73239
1	12441401	12448200	6800	200	3.83251
1	12448401	12451400	3000	200	3.47712
1	12451601	12455400	3800	200	3.57978
1	12455601	12458600	3000	200	3.47712
1	12458801	12466000	7200	200	3.85733
1	12466201	12473400	7200	200	3.85733
1	12473601	12478200	4600	200	3.66276
1	12478401	12485200	6800	200	3.83251
1	12485401	12494600	9200	200	3.96379
1	12494801	12503200	8400	200	3.92428
1	12503401	12520000	16600	200	4.22011
1	12520201	12530600	10400	200	4.01703
1	12530801	12534200	3400	200	3.53148
1	12534401	12542400	8000	200	3.90309
1	12542601	12550000	7400	200	3.86923
1	12550201	12554200	4000	200	3.60206
1	12554401	12604200	49800	200	4.69723
1	12604401	12625200	20800	200	4.31806
1	12625401	12638800	13400	200	4.1271
1	12639001	12651000	12000	200	4.07918
1	12651201	12656600	5400	200	3.73239
1	12656801	12688600	31800	200	4.50243
1	12688801	12694000	5200	200	3.716
1	12694201	12738000	43800	200	4.64147
1	12738201	12746200	8000	200	3.90309
1	12746401	12750400	4000	200	3.60206
1	12750601	12851600	101000	200	5.00432
1	12851801	12867000	15200	200	4.18184
1	12867201	12890200	23000	200	4.36173
1	12890401	12897600	7200	200	3.85733
1	12897801	12909000	11200	200	4.04922
1	12909201	12916600	7400	200	3.86923
1	12916801	12925000	8200	200	3.91381
1	12925201	12935600	10400	200	4.01703
1	12935801	12961400	25600	200	4.40824
1	12961601	12967600	6000	200	3.77815
1	12967801	12977400	9600	200	3.98227
1	12977601	12986800	9200	200	3.96379
1	12987001	13000000	13000	200	4.11394
1	17000001	17009000	9000	200	3.95424
1	17009201	17013400	4200	200	3.62325
1	17013601	17021200	7600	200	3.88081
1	17021401	17031000	9600	200	3.98227
1	17031201	17054800	23600	200	4.37291
1	17055001	17069600	14600	200	4.16435
1	17069801	17076400	6600	200	3.81954
1	17076601	17082400	5800	200	3.76343
1	17082601	17090600	8000	200	3.90309
1	17090801	17098000	7200	200	3.85733
1	17098201	17130000	31800	200	4.50243
1	17130201	17133600	3400	200	3.53148
1	17133801	17152000	18200	200	4.26007
1	17152201	17164600	12400	200	4.09342
1	17164801	17169000	4200	200	3.62325
1	17169201	17171600	2400	200	3.38021
1	17171801	17179000	7200	200	3.85733
1	17179201	17193000	13800	200	4.13988
1	17193201	17199200	6000	200	3.77815
1	17199401	17209200	9800	200	3.99123
1	17209401	17219600	10200	200	4.0086
1	17219801	17226600	6800	200	3.83251
1	17226801	17233200	6400	200	3.80618
1	17233401	17247200	13800	200	4.13988
1	17247401	17253800	6400	200	3.80618
1	17254001	17268600	14600	200	4.16435
1	17268801	17277600	8800	200	3.94448
1	17277801	17288400	10600	200	4.02531
1	17288601	17291200	2600	200	3.41497
1	17291401	17296200	4800	200	3.68124
1	17296401	17298800	2400	200	3.38021
1	17299001	17300600	1600	200	3.20412
1	17300801	17306400	5600	200	3.74819
1	17306601	17311200	4600	200	3.66276
1	17311401	17319000	7600	200	3.88081
1	17319201	17323400	4200	200	3.62325
1	17323601	17326200	2600	200	3.41497
1	17326401	17330600	4200	200	3.62325
1	17330801	17342800	12000	200	4.07918
1	17343001	17350800	7800	200	3.89209
1	17351001	17356600	5600	200	3.74819
1	17356801	17372200	15400	200	4.18752
1	17372401	17376000	3600	200	3.5563
1	17376201	17397200	21000	200	4.32222
1	17397401	17417400	20000	200	4.30103
1	17417601	17424400	6800	200	3.83251
1	17424601	17432200	7600	200	3.88081
1	17432401	17443000	10600	200	4.02531
1	17443201	17451400	8200	200	3.91381
1	17451601	17456800	5200	200	3.716
1	17457001	17464400	7400	200	3.86923
1	17464601	17473400	8800	200	3.94448
1	17473601	17478600	5000	200	3.69897
1	17478801	17484000	5200	200	3.716
1	17484201	17499800	15600	200	4.19312
1	17500001	17520000	20000	200	4.30103
1	17520201	17526000	5800	200	3.76343
1	17526201	17538800	12600	200	4.10037
1	17539001	17558000	19000	200	4.27875
1	17558201	17563000	4800	200	3.68124
1	17563201	17566400	3200	200	3.50515
1	17566601	17570200	3600	200	3.5563
1	17570401	17573000	2600	200	3.41497
1	17573201	17580000	6800	200	3.83251
1	17580201	17614800	34600	200	4.53908
1	17615001	17634600	19600	200	4.29226
1	17634801	17641400	6600	200	3.81954
1	17641601	17651600	10000	200	4
1	17651801	17682800	31000	200	4.49136
1	17683001	17687000	4000	200	3.60206
1	17687201	17694600	7400	200	3.86923
1	17694801	17702600	7800	200	3.89209
1	17702801	17723200	20400	200	4.30963
1	17723401	17726800	3400	200	3.53148
1	17727001	17731800	4800	200	3.68124
1	17732001	17758400	26400	200	4.4216
1	17758601	17769800	11200	200	4.04922
1	17770001	17773400	3400	200	3.53148
1	17773601	17780000	6400	200	3.80618
1	17780201	17790200	10000	200	4
1	17790401	17798200	7800	200	3.89209
1	17798401	17805400	7000	200	3.8451
1	17805601	17816600	11000	200	4.04139
1	17816801	17825400	8600	200	3.9345
1	17825601	17830400	4800	200	3.68124
1	17830601	17834800	4200	200	3.62325
1	17835001	17846800	11800	200	4.07188
1	17847001	17855600	8600	200	3.9345
1	17855801	17858600	2800	200	3.44716
1	17858801	17863600	4800	200	3.68124
1	17863801	17867000	3200	200	3.50515
1	17867201	17873000	5800	200	3.76343
1	17873201	17892600	19400	200	4.2878
1	17892801	17898600	5800	200	3.76343
1	17898801	17906800	8000	200	3.90309
1	17907001	17911000	4000	200	3.60206
1	17911201	17921000	9800	200	3.99123
1	17921201	17928800	7600	200	3.88081
1	17929001	17939800	10800	200	4.03342
1	17940001	17945000	5000	200	3.69897
1	17945201	17952600	7400	200	3.86923
1	17952801	17957800	5000	200	3.69897
1	17958001	17960800	2800	200	3.44716
1	17961001	17965800	4800	200	3.68124
1	17966001	17973400	7400	200	3.86923
1	17973601	17976400	2800	200	3.44716
1	17976601	17983400	6800	200	3.83251
1	17983601	17995400	11800	200	4.07188
1	17995601	18026200	30600	200	4.48572
1	18026401	18031400	5000	200	3.69897
1	18031601	18039600	8000	200	3.90309
1	18039801	18047600	7800	200	3.89209
1	18047801	18061200	13400	200	4.1271
1	18061401	18068000	6600	200	3.81954
1	18068201	18071400	3200	200	3.50515
1	18071601	18080200	8600	200	3.9345
1	18080401	18087800	7400	200	3.86923
1	18088001	18097800	9800	200	3.99123
1	18098001	18106600	8600	200	3.9345
1	18106801	18111400	4600	200	3.66276
1	18111601	18117600	6000	200	3.77815
1	18117801	18125000	7200	200	3.85733
1	18125201	18132400	7200	200	3.85733
1	18132601	18135600	3000	200	3.47712
1	18135801	18138800	3000	200	3.47712
1	18139001	18150400	11400	200	4.0569
1	18150601	18165800	15200	200	4.18184
1	18166001	18178400	12400	200	4.09342
1	18178601	18183000	4400	200	3.64345
1	18183201	18187600	4400	200	3.64345
1	18187801	18197800	10000	200	4
1	18198001	18211400	13400	200	4.1271
1	18211601	18215600	4000	200	3.60206
1	18215801	18218600	2800	200	3.44716
1	18218801	18230400	11600	200	4.06446
1	18230601	18234600	4000	200	3.60206
1	18234801	18237200	2400	200	3.38021
1	18237401	18249000	11600	200	4.06446
1	18249201	18251800	2600	200	3.41497
1	18252001	18264800	12800	200	4.10721
1	18265001	18276400	11400	200	4.0569
1	18276601	18282800	6200	200	3.79239
1	18283001	18288000	5000	200	3.69897
1	18288201	18296400	8200	200	3.91381
1	18296601	18305200	8600	200	3.9345
1	18305401	18309000	3600	200	3.5563
1	18309201	18326800	17600	200	4.24551
1	18327001	18329400	2400	200	3.38021
1	18329601	18337600	8000	200	3.90309
1	18337801	18340200	2400	200	3.38021
1	18340401	18344600	4200	200	3.62325
1	18344801	18351200	6400	200	3.80618
1	18351401	18354600	3200	200	3.50515
1	18354801	18360400	5600	200	3.74819
1	18360601	18363200	2600	200	3.41497
1	18363401	18366800	3400	200	3.53148
1	18367001	18375400	8400	200	3.92428
1	18375601	18380000	4400	200	3.64345
1	18380201	18390600	10400	200	4.01703
1	18390801	18394000	3200	200	3.50515
1	18394201	18400000	5800	200	3.76343
1	18400201	18407000	6800	200	3.83251
1	18407201	18416200	9000	200	3.95424
1	18416401	18420000	3600	200	3.5563
1	18420201	18428200	8000	200	3.90309
1	18428401	18433000	4600	200	3.66276
1	18433201	18438200	5000	200	3.69897
1	18438401	18442600	4200	200	3.62325
1	18442801	18447400	4600	200	3.66276
1	18447601	18452000	4400	200	3.64345
1	18452201	18456600	4400	200	3.64345
1	18456801	18460000	3200	200	3.50515
1	18460201	18463800	3600	200	3.5563
1	18464001	18469800	5800	200	3.76343
1	18470001	18478600	8600	200	3.9345
1	18478801	18484400	5600	200	3.74819
1	18484601	18493400	8800	200	3.94448
1	18493601	18497200	3600	200	3.5563
1	18497401	18504600	7200	200	3.85733
1	18504801	18507800	3000	200	3.47712
1	18508001	18512600	4600	200	3.66276
1	18512801	18517400	4600	200	3.66276
1	18517601	18521800	4200	200	3.62325
1	18522001	18544000	22000	200	4.34242
1	18544201	18550000	5800	200	3.76343
[truncated: 27,654 more rows]

## Sheet: Figure 2f
Class of chromatin states	Number of border in the chromatin states	Number of chromatin states in Arabidopsis genome	Enrichment score
CS1	4169	12220	2.08519
CS2	5118	14502	2.15704
CS3	274	11751	0.142515
CS4	2190	14950	0.895341
CS5	569	6943	0.500899
CS6	654	8603	0.464636
CS7	29	4715	0.0375925
CS8	231	5470	0.258113
CS9	75	2191	0.209221

## Sheet: Figure 2g
BoundaryID	Chromatin states class	Boundary strength
ID_1	CS2	0.828162
ID_3	CS2	0.566392
ID_4	CS4	1.45231
ID_5	CS2	1.37179
ID_6	CS2	1.55312
ID_7	CS1	0.890009
ID_8	CS1	1.23445
ID_9	CS4	1.46397
ID_10	CS2	0.518166
ID_11	CS4	1.26965
ID_12	CS1	0.77873
ID_14	CS5	0.690164
ID_15	CS2	1.08378
ID_16	CS1	0.752808
ID_17	CS3	0.631834
ID_18	CS2	1.05427
ID_19	CS4	0.76172
ID_20	CS4	1.62424
ID_21	CS6	0.883858
ID_22	CS2	0.640057
ID_23	CS2	1.43999
ID_24	CS2	1.3625
ID_25	CS1	1.37095
ID_26	CS2	0.526197
ID_27	CS1	0.518937
ID_28	CS6	0.83346
ID_29	CS2	0.938645
ID_30	CS2	1.25938
ID_31	CS1	0.935961
ID_32	CS5	1.09809
ID_33	CS4	1.73099
ID_34	CS4	0.697449
ID_35	CS1	1.13929
ID_36	CS1	0.514126
ID_37	CS3	0.832078
ID_38	CS2	1.23826
ID_39	CS2	0.707863
ID_40	CS3	0.784679
ID_41	CS4	1.53853
ID_42	CS2	1.05862
ID_43	CS1	1.40621
ID_44	CS2	0.938439
ID_45	CS6	0.961569
ID_46	CS2	0.816152
ID_47	CS4	1.36707
ID_48	CS5	0.55376
ID_49	CS2	1.25055
ID_50	CS2	1.30391
ID_51	CS1	1.66677
ID_52	CS1	0.86477
ID_53	CS1	1.43231
ID_54	CS3	1.32271
ID_55	CS1	0.695638
ID_56	CS1	0.983177
ID_57	CS6	0.644528
ID_59	CS1	1.58232
ID_60	CS2	1.24684
ID_61	CS1	0.651453
ID_62	CS2	1.29123
ID_63	CS1	1.19181
ID_64	CS1	0.589102
ID_65	CS1	1.38133
ID_66	CS1	1.21303
ID_67	CS2	1.04045
ID_68	CS1	0.582985
ID_69	CS1	0.769744
ID_71	CS5	0.535552
ID_72	CS2	1.34916
ID_73	CS1	1.05915
ID_74	CS3	0.529959
ID_75	CS1	0.947326
ID_76	CS1	1.25769
ID_77	CS1	0.622665
ID_78	CS1	0.732761
ID_79	CS2	1.51407
ID_80	CS5	0.561993
ID_81	CS4	0.918657
ID_83	CS2	1.29003
ID_84	CS4	0.560907
ID_85	CS1	0.81449
ID_86	CS2	0.806679
ID_87	CS3	0.51605
ID_88	CS1	0.665523
ID_91	CS1	0.659564
ID_93	CS2	0.719908
ID_94	CS2	0.635727
ID_95	CS4	0.95094
ID_96	CS1	0.798531
ID_97	CS2	1.42049
ID_98	CS4	0.576546
ID_99	CS4	0.614668
ID_100	CS1	1.53855
ID_101	CS2	1.26393
ID_102	CS6	0.721446
ID_103	CS1	1.72339
ID_104	CS5	0.514489
ID_105	CS4	1.41796
ID_106	CS2	0.808308
ID_107	CS2	0.615549
ID_108	CS6	1.06781
ID_109	CS2	1.36743
ID_110	CS1	0.58333
ID_111	CS2	1.4567
ID_112	CS2	0.843897
ID_113	CS2	0.936165
ID_114	CS1	1.56167
ID_115	CS2	0.841982
ID_116	CS2	1.37691
ID_118	CS2	0.651793
ID_120	CS1	0.87657
ID_121	CS2	0.519586
ID_122	CS2	0.691844
ID_123	CS2	1.08341
ID_124	CS2	1.35685
ID_125	CS1	0.832161
ID_126	CS2	0.898282
ID_128	CS2	1.10076
ID_130	CS1	1.37623
ID_132	CS2	1.15105
ID_133	CS2	1.78069
ID_134	CS4	0.803025
ID_135	CS5	1.03347
ID_137	CS2	1.38857
ID_138	CS1	0.877479
ID_139	CS6	0.855096
ID_140	CS2	1.25065
ID_141	CS2	1.5261
ID_142	CS4	1.61068
ID_143	CS2	0.681274
ID_144	CS1	0.575488
ID_145	CS1	1.26825
ID_146	CS3	0.655104
ID_147	CS1	1.2027
ID_148	CS1	1.33791
ID_149	CS1	1.11757
ID_150	CS1	0.831006
ID_151	CS1	1.1753
ID_152	CS1	0.966043
ID_153	CS1	1.23243
ID_154	CS2	1.00233
ID_155	CS5	1.096
ID_156	CS1	0.958922
ID_157	CS2	0.979378
ID_158	CS1	1.32895
ID_159	CS1	0.561213
ID_160	CS1	1.40516
ID_161	CS1	0.643467
ID_162	CS1	0.965402
ID_163	CS2	1.0124
ID_164	CS2	1.43273
ID_165	CS2	0.691124
ID_168	CS1	1.69592
ID_169	CS5	0.62563
ID_170	CS5	1.47349
ID_171	CS1	1.46251
ID_173	CS5	1.90875
ID_174	CS2	0.913746
ID_175	CS4	1.32569
ID_176	CS2	1.22059
ID_177	CS5	0.502265
ID_178	CS4	1.10959
ID_179	CS1	0.816895
ID_180	CS4	1.52979
ID_182	CS1	0.620333
ID_183	CS6	0.961775
ID_185	CS1	0.98142
ID_186	CS1	0.930132
ID_187	CS2	1.06587
ID_188	CS5	1.3396
ID_189	CS2	1.33751
ID_190	CS1	1.66183
ID_191	CS1	0.994364
ID_192	CS1	1.45777
ID_193	CS1	0.966495
ID_194	CS6	1.27516
ID_197	CS2	1.36699
ID_198	CS1	1.51334
ID_199	CS6	0.646053
ID_200	CS1	1.67086
ID_201	CS1	0.907979
ID_202	CS2	0.945705
ID_203	CS4	0.805596
ID_204	CS2	0.974462
ID_205	CS2	1.82456
ID_207	CS1	0.958814
ID_208	CS1	0.732054
ID_209	CS2	1.12787
ID_210	CS2	0.733703
ID_211	CS1	0.815499
ID_212	CS1	0.80666
ID_213	CS1	0.94939
ID_214	CS2	0.815654
ID_217	CS4	0.781028
ID_219	CS4	0.589577
ID_220	CS1	1.22906
ID_221	CS2	0.736831
ID_222	CS2	1.26576
ID_223	CS2	0.646711
ID_224	CS2	1.03965
ID_225	CS2	1.63926
ID_226	CS4	0.852646
ID_227	CS6	0.787091
ID_228	CS1	0.752446
ID_229	CS1	1.0841
ID_230	CS2	1.60407
ID_231	CS2	1.3492
ID_232	CS2	1.2923
ID_233	CS6	0.670291
ID_234	CS3	0.65751
ID_235	CS1	1.03104
ID_236	CS1	0.905142
ID_238	CS3	1.23877
ID_239	CS2	1.73377
ID_240	CS1	0.943854
ID_241	CS3	0.629608
ID_242	CS1	1.10055
ID_243	CS1	0.98398
ID_244	CS4	0.759751
ID_245	CS3	1.1244
ID_246	CS6	0.755691
ID_247	CS1	1.078
ID_248	CS1	1.12329
ID_249	CS1	1.04381
ID_250	CS1	1.24403
ID_251	CS2	1.6295
ID_252	CS4	0.765638
ID_253	CS6	0.567797
ID_254	CS2	0.998114
ID_256	CS4	0.725346
ID_257	CS2	1.25809
ID_258	CS7	0.841764
ID_259	CS2	0.610752
ID_260	CS1	1.3181
ID_261	CS2	0.869893
ID_263	CS4	1.18734
ID_264	CS1	1.40105
ID_265	CS1	0.714406
ID_267	CS4	0.951827
ID_268	CS2	1.51289
ID_269	CS1	2.06856
ID_270	CS2	1.02448
ID_271	CS2	1.40272
ID_272	CS2	1.58211
ID_273	CS2	1.14239
ID_274	CS1	0.62756
ID_276	CS1	1.00163
ID_278	CS4	1.02952
ID_279	CS1	1.10042
ID_280	CS1	0.679055
ID_281	CS2	1.01156
ID_282	CS2	0.952166
ID_283	CS2	0.570517
ID_285	CS2	0.505764
ID_287	CS2	0.815528
ID_288	CS5	0.581826
ID_290	CS4	0.621692
ID_291	CS4	1.37131
ID_292	CS1	0.617461
ID_293	CS1	0.598701
ID_294	CS1	0.868369
ID_295	CS1	0.549884
ID_296	CS4	0.670456
ID_297	CS1	1.43459
ID_298	CS1	0.798043
ID_299	CS1	0.650576
ID_300	CS1	1.43057
ID_301	CS2	0.937659
ID_302	CS2	0.815213
ID_303	CS1	0.962232
ID_305	CS4	0.892061
ID_306	CS3	1.1621
ID_307	CS6	1.15132
ID_308	CS1	0.858678
ID_309	CS1	0.623694
ID_310	CS1	1.18314
ID_311	CS2	1.03276
ID_312	CS2	0.675909
ID_313	CS2	1.70813
ID_314	CS2	0.799226
ID_315	CS2	1.00424
ID_316	CS1	0.723449
ID_317	CS1	0.948962
ID_318	CS4	2.08658
ID_319	CS4	0.884709
ID_320	CS6	1.16598
ID_321	CS1	0.943742
ID_322	CS1	0.748244
ID_323	CS1	0.937115
ID_325	CS3	0.828504
ID_327	CS5	0.842471
ID_328	CS1	0.723913
ID_329	CS3	1.14429
ID_330	CS2	0.715373
ID_331	CS1	1.11381
ID_332	CS2	1.49455
ID_333	CS2	1.86785
ID_335	CS1	1.07999
ID_336	CS2	1.52571
ID_337	CS1	2.02176
ID_338	CS1	1.19254
ID_339	CS2	1.80692
ID_340	CS2	0.771474
ID_341	CS1	1.04399
ID_342	CS3	0.801607
ID_343	CS1	1.39021
ID_344	CS3	1.05297
ID_345	CS1	0.505376
ID_346	CS1	0.845709
ID_347	CS3	1.28998
ID_348	CS1	0.798782
ID_349	CS1	1.09591
ID_351	CS3	0.833796
ID_352	CS1	0.570604
ID_353	CS2	1.46884
ID_354	CS2	0.850496
ID_355	CS6	0.705726
ID_356	CS1	0.934352
ID_357	CS1	0.899154
ID_358	CS2	1.02234
ID_359	CS1	1.08944
ID_360	CS4	0.569538
ID_361	CS5	0.699716
ID_362	CS1	1.79503
ID_363	CS1	0.832065
ID_364	CS1	0.571138
ID_365	CS1	1.10185
ID_366	CS1	0.922276
ID_367	CS2	0.692476
ID_368	CS4	1.36241
ID_369	CS1	1.10201
ID_370	CS2	0.534306
ID_371	CS2	0.75554
ID_372	CS1	0.905096
ID_373	CS1	0.97126
ID_374	CS6	1.78895
ID_376	CS1	0.873414
ID_377	CS1	1.04772
ID_379	CS1	1.1127
ID_380	CS1	0.916834
ID_381	CS1	1.10867
ID_382	CS1	0.79779
ID_383	CS2	1.33037
ID_384	CS2	0.654814
ID_385	CS1	1.19569
ID_386	CS2	0.905435
ID_387	CS1	0.99631
ID_388	CS6	0.597393
ID_389	CS1	1.03724
ID_390	CS2	1.46856
ID_391	CS2	1.20269
ID_392	CS1	0.904975
ID_393	CS2	1.57491
ID_394	CS2	1.9086
ID_395	CS2	0.632784
ID_396	CS1	0.581762
ID_397	CS2	0.703267
ID_398	CS4	0.513012
ID_399	CS5	0.560483
ID_400	CS2	0.532072
ID_401	CS2	1.35332
ID_402	CS1	0.79331
ID_403	CS2	1.78403
ID_404	CS1	1.31802
ID_405	CS2	0.990855
ID_406	CS1	1.35436
ID_409	CS2	1.31919
ID_410	CS2	0.639822
ID_411	CS1	1.5416
ID_412	CS1	0.891461
ID_413	CS2	0.888465
ID_414	CS2	0.996119
ID_415	CS2	1.2572
ID_416	CS1	1.08628
ID_418	CS1	0.503566
ID_419	CS2	0.805759
ID_420	CS2	2.16286
ID_421	CS4	1.17835
ID_422	CS2	1.41286
ID_423	CS2	1.78624
ID_424	CS2	0.620501
ID_425	CS2	1.38365
ID_426	CS6	0.771783
ID_427	CS3	0.958599
ID_428	CS3	0.781376
ID_429	CS2	1.16304
ID_430	CS1	1.44378
ID_431	CS1	1.56392
ID_432	CS2	0.885666
ID_433	CS2	0.810258
ID_434	CS4	1.10657
ID_435	CS1	1.32511
ID_436	CS1	1.02449
ID_437	CS1	0.874064
ID_438	CS1	1.09816
ID_439	CS4	0.506967
ID_440	CS6	0.728097
ID_441	CS1	1.47018
ID_442	CS2	0.579273
ID_443	CS1	1.04421
ID_444	CS1	1.08964
ID_445	CS2	1.23224
ID_446	CS1	1.1337
ID_447	CS2	0.609099
ID_448	CS2	1.19357
ID_450	CS1	1.33003
ID_451	CS2	1.31566
ID_452	CS2	1.72133
ID_453	CS4	0.736071
ID_454	CS2	0.75667
ID_455	CS2	0.645326
ID_456	CS1	1.12824
ID_457	CS1	0.631194
ID_458	CS2	0.731905
ID_459	CS1	0.912136
ID_460	CS2	0.849606
ID_461	CS6	1.13587
ID_463	CS1	0.875283
ID_464	CS1	1.20834
ID_465	CS1	0.921055
ID_466	CS2	0.968363
ID_467	CS4	1.58756
ID_468	CS2	1.03796
ID_469	CS2	0.708866
ID_470	CS2	0.817255
ID_472	CS4	1.10188
ID_473	CS1	1.03205
ID_474	CS5	0.778161
ID_475	CS1	0.727805
ID_476	CS1	1.14216
ID_477	CS1	1.37942
ID_479	CS2	1.12149
ID_480	CS4	0.932194
ID_481	CS3	0.527938
ID_482	CS1	1.35669
ID_483	CS1	1.29713
ID_484	CS1	1.1113
ID_485	CS4	1.34317
ID_487	CS1	0.778537
ID_488	CS1	1.2032
ID_489	CS1	0.775876
ID_490	CS4	1.59658
ID_491	CS2	1.14886
ID_492	CS1	0.949463
ID_493	CS2	1.22415
ID_494	CS2	1.12817
ID_495	CS4	0.568254
ID_496	CS1	1.4855
ID_497	CS4	1.34179
ID_498	CS4	0.629404
ID_499	CS2	1.66461
ID_500	CS1	0.731791
ID_501	CS1	1.0399
ID_502	CS2	1.09189
ID_503	CS1	0.716125
ID_504	CS2	0.882476
ID_505	CS1	2.31622
ID_506	CS1	1.09037
ID_508	CS1	0.934061
ID_509	CS6	0.542907
ID_510	CS1	1.03497
ID_511	CS1	1.30313
ID_512	CS1	1.0003
ID_513	CS2	1.52715
ID_514	CS2	1.17189
ID_515	CS2	0.974113
ID_516	CS2	1.74389
ID_517	CS2	1.11148
ID_518	CS1	1.13189
ID_519	CS1	1.29042
ID_520	CS1	1.22377
ID_521	CS4	0.708983
ID_522	CS2	0.690403
ID_523	CS4	1.38082
ID_524	CS4	1.16856
ID_525	CS2	0.705227
ID_526	CS6	1.11582
ID_527	CS1	1.43305
ID_528	CS1	0.541112
ID_529	CS3	0.602672
ID_530	CS1	1.36066
ID_531	CS1	1.2959
ID_532	CS4	0.779213
ID_533	CS1	1.1224
ID_534	CS2	1.65339
ID_535	CS1	0.735757
ID_536	CS2	0.80606
ID_537	CS2	1.00106
ID_538	CS2	1.41105
ID_539	CS1	1.14079
ID_540	CS2	1.31206
ID_541	CS2	0.913862
ID_542	CS1	1.57541
ID_543	CS2	1.11231
ID_545	CS6	0.758793
ID_546	CS2	0.499486
ID_547	CS1	0.840718
ID_548	CS2	0.860416
ID_549	CS4	0.741881
ID_550	CS2	0.953027
ID_551	CS6	0.596513
ID_552	CS2	1.05895
ID_553	CS2	1.40136
ID_554	CS2	0.938195
ID_555	CS1	0.955551
ID_556	CS3	0.701482
ID_557	CS2	0.915262
ID_559	CS4	1.45785
ID_560	CS4	0.559413
ID_561	CS2	0.70484
ID_562	CS2	1.15056
ID_563	CS1	1.31291
ID_564	CS6	1.04735
ID_565	CS1	0.763962
ID_566	CS4	0.519179
ID_567	CS2	1.76322
ID_569	CS2	0.809076
ID_570	CS2	0.826163
ID_571	CS2	0.592045
ID_572	CS2	1.0218
ID_573	CS2	1.60663
ID_574	CS1	0.841077
ID_576	CS4	0.710845
ID_577	CS2	1.24101
ID_578	CS2	0.653844
ID_579	CS2	0.628848
ID_580	CS1	1.47788
ID_581	CS2	1.09544
ID_582	CS1	0.644803
ID_583	CS2	1.26158
ID_584	CS1	1.61469
ID_586	CS1	1.63438
ID_587	CS6	1.07319
ID_588	CS2	0.776734
ID_589	CS1	1.40791
ID_590	CS1	1.03098
ID_591	CS2	0.59252
ID_592	CS2	2.0688
ID_593	CS2	1.19325
ID_595	CS4	1.13492
ID_596	CS2	1.44065
ID_597	CS2	1.03307
ID_598	CS1	1.30531
ID_600	CS2	0.653896
ID_601	CS2	1.02231
ID_602	CS1	1.04147
ID_603	CS4	0.510524
ID_604	CS2	1.22401
ID_605	CS1	1.04986
ID_607	CS2	0.941482
ID_608	CS6	0.663116
ID_609	CS2	0.782375
ID_610	CS1	0.924244
ID_611	CS1	1.20367
ID_612	CS1	1.19088
ID_613	CS2	0.90914
ID_614	CS2	1.17967
ID_615	CS2	0.711595
ID_616	CS2	1.3925
ID_617	CS4	0.742271
ID_618	CS1	1.22624
ID_619	CS4	0.947779
ID_620	CS4	1.1564
ID_621	CS1	1.25022
ID_622	CS1	1.01703
ID_623	CS6	0.816024
ID_624	CS2	0.689911
ID_626	CS1	1.17616
ID_627	CS1	0.897836
ID_628	CS1	1.30215
ID_629	CS1	0.692204
ID_630	CS8	0.781939
ID_633	CS2	1.01593
ID_634	CS1	0.600377
ID_635	CS6	0.605354
ID_636	CS1	1.26051
ID_637	CS1	0.695906
ID_638	CS1	1.94876
ID_639	CS2	0.85145
ID_640	CS2	1.10197
ID_641	CS2	1.19486
ID_642	CS2	1.43771
ID_643	CS2	1.10092
ID_645	CS2	0.550833
ID_646	CS4	0.811836
ID_647	CS2	0.625829
ID_648	CS1	0.703393
ID_649	CS2	0.761186
ID_650	CS4	1.2184
ID_651	CS4	1.39861
ID_652	CS4	0.649151
ID_653	CS2	0.96175
ID_654	CS4	1.71452
ID_655	CS2	1.07851
ID_656	CS2	0.648027
ID_657	CS2	0.853586
ID_658	CS5	0.974172
ID_659	CS2	1.25122
ID_660	CS2	1.40853
ID_661	CS1	0.683501
ID_662	CS4	0.612989
ID_663	CS2	1.1706
ID_664	CS5	0.544078
ID_665	CS2	1.41252
ID_666	CS1	1.20599
ID_667	CS2	1.13795
ID_668	CS4	0.697541
ID_669	CS1	0.991731
ID_670	CS5	0.539889
ID_671	CS2	0.778348
ID_672	CS6	1.3312
ID_673	CS2	0.780321
ID_674	CS1	1.15282
ID_675	CS1	0.800569
ID_676	CS6	0.53047
ID_677	CS1	1.05643
ID_678	CS2	0.543862
ID_679	CS1	0.925435
ID_680	CS2	0.589661
ID_681	CS4	1.22694
ID_682	CS6	0.86422
ID_683	CS4	1.41863
ID_684	CS1	1.04418
ID_685	CS1	0.8267
ID_686	CS4	1.17074
ID_687	CS6	1.20685
ID_688	CS1	0.63949
ID_689	CS2	1.04473
ID_690	CS2	0.543859
ID_691	CS8	0.923812
ID_692	CS4	0.513781
ID_693	CS1	1.20679
ID_694	CS3	0.634177
ID_695	CS1	0.62297
ID_696	CS1	1.27667
ID_697	CS2	0.535375
ID_698	CS1	1.50089
ID_699	CS2	0.771368
ID_700	CS1	1.16204
ID_701	CS4	0.561469
ID_702	CS4	1.72278
ID_703	CS2	1.37332
ID_704	CS4	0.814958
ID_705	CS1	1.24962
ID_707	CS1	1.07924
ID_708	CS1	0.989568
ID_709	CS1	0.863823
ID_710	CS1	1.50864
ID_711	CS2	0.629381
ID_714	CS1	0.915722
ID_715	CS1	0.802772
ID_716	CS2	1.3078
ID_717	CS2	0.759559
ID_718	CS2	1.12909
ID_719	CS4	0.586639
ID_721	CS2	0.933083
ID_723	CS4	1.00692
ID_724	CS2	0.600056
ID_725	CS1	0.701658
ID_726	CS2	1.27424
ID_727	CS6	1.17173
ID_728	CS1	1.14408
ID_729	CS6	0.538772
ID_730	CS1	1.40945
ID_731	CS4	1.62612
ID_732	CS2	0.65734
ID_734	CS2	0.589181
ID_735	CS2	0.962782
ID_736	CS1	1.25293
ID_737	CS4	2.30276
ID_738	CS6	0.771873
ID_739	CS1	0.701526
ID_740	CS2	1.14826
ID_741	CS4	0.578083
ID_742	CS4	0.496596
ID_743	CS4	0.863256
ID_744	CS4	0.752114
ID_745	CS2	1.50983
ID_746	CS2	1.27448
ID_747	CS2	1.5946
ID_748	CS2	1.17042
ID_749	CS2	0.533875
ID_750	CS1	0.584377
ID_751	CS1	1.25715
ID_752	CS4	0.786843
ID_753	CS1	0.583141
ID_754	CS1	1.13915
ID_755	CS1	1.31432
ID_756	CS1	0.757879
ID_757	CS1	0.558636
ID_758	CS6	1.13256
ID_759	CS4	0.770821
ID_760	CS2	0.508217
ID_761	CS1	1.00871
ID_762	CS6	1.0308
ID_763	CS2	0.681414
ID_764	CS1	1.18732
ID_765	CS2	0.964487
ID_766	CS2	0.585785
ID_768	CS4	0.681695
ID_769	CS2	1.47301
ID_770	CS1	1.23677
ID_771	CS4	0.89273
ID_772	CS4	0.849823
ID_773	CS1	1.12669
ID_774	CS2	0.873837
ID_775	CS4	0.839065
ID_776	CS1	1.3779
ID_777	CS1	0.71622
ID_778	CS1	0.875913
ID_779	CS1	0.776014
ID_780	CS2	1.25393
ID_781	CS2	0.542944
ID_782	CS2	0.941771
ID_783	CS1	0.952652
ID_784	CS2	1.00948
ID_785	CS2	1.67169
ID_787	CS2	0.658042
ID_789	CS6	0.936994
ID_790	CS1	1.03582
ID_791	CS2	0.826585
ID_792	CS1	0.703638
ID_793	CS4	1.22711
ID_794	CS2	1.82834
ID_795	CS1	1.13879
ID_796	CS2	0.563962
ID_797	CS2	1.16754
ID_798	CS1	1.33324
ID_799	CS6	1.02114
ID_800	CS1	0.6511
ID_801	CS2	1.25981
ID_802	CS2	0.611792
ID_803	CS2	0.908926
ID_804	CS2	1.09202
ID_805	CS4	0.851302
ID_806	CS2	1.51248
ID_807	CS2	1.1511
ID_808	CS2	1.63404
ID_809	CS1	0.895431
ID_810	CS3	0.50917
ID_811	CS3	0.960244
ID_812	CS1	0.901911
ID_814	CS4	1.23062
ID_815	CS4	1.0589
ID_816	CS4	0.673158
ID_817	CS1	1.0335
ID_818	CS2	0.664817
ID_819	CS2	1.80333
ID_820	CS4	1.06743
ID_821	CS1	0.654737
ID_822	CS2	1.28571
ID_823	CS2	1.28779
ID_824	CS2	0.645672
ID_825	CS1	0.960767
ID_827	CS4	0.968376
ID_828	CS1	0.693265
ID_829	CS2	1.55509
ID_830	CS1	0.812952
ID_831	CS1	1.25284
ID_832	CS1	0.512652
ID_834	CS2	0.874493
ID_835	CS1	1.17614
ID_836	CS1	0.895623
ID_837	CS1	0.976899
ID_838	CS1	0.650921
ID_839	CS2	0.698832
ID_840	CS2	1.19952
ID_841	CS2	0.634796
ID_842	CS5	0.742272
ID_844	CS5	0.791113
ID_845	CS2	1.14952
ID_846	CS2	0.993669
ID_847	CS4	0.642366
ID_848	CS2	1.3145
ID_850	CS2	1.13521
ID_851	CS1	0.59031
ID_852	CS2	1.53504
ID_853	CS1	0.497829
ID_854	CS2	1.35693
ID_855	CS1	0.856794
ID_856	CS4	1.35521
ID_857	CS5	0.514057
ID_858	CS5	1.04771
ID_859	CS2	1.48582
ID_860	CS4	1.05587
ID_861	CS4	1.689
ID_862	CS1	1.12152
ID_863	CS1	1.03839
ID_864	CS6	0.561829
ID_865	CS2	0.968198
ID_866	CS4	1.34237
ID_867	CS1	0.614373
ID_868	CS1	1.43839
ID_869	CS1	0.862192
ID_870	CS2	0.935036
ID_871	CS2	1.02143
ID_872	CS1	1.08034
ID_873	CS1	1.09845
ID_874	CS1	1.07118
ID_875	CS1	0.818687
ID_876	CS6	0.625696
ID_877	CS1	1.30832
ID_878	CS6	0.883896
ID_879	CS1	1.03383
ID_880	CS1	1.20415
ID_881	CS1	0.756447
ID_882	CS1	0.998901
ID_883	CS2	0.922378
ID_884	CS2	0.765641
ID_885	CS4	1.43975
ID_886	CS1	1.32522
ID_887	CS1	0.834252
ID_888	CS1	1.21752
ID_889	CS1	0.956956
ID_890	CS2	1.5163
ID_892	CS1	1.30891
ID_893	CS1	0.935535
ID_894	CS2	1.01143
ID_895	CS1	1.14782
ID_896	CS4	0.82424
ID_897	CS2	1.23399
ID_898	CS1	0.895706
ID_899	CS1	1.19585
ID_900	CS1	0.981645
ID_901	CS4	0.78971
ID_902	CS4	1.00357
ID_903	CS2	1.61055
ID_904	CS5	0.649083
ID_905	CS1	0.94174
ID_906	CS1	1.51283
ID_907	CS2	1.85861
ID_910	CS1	0.669766
ID_911	CS1	0.850835
ID_912	CS2	1.06262
ID_913	CS1	1.40911
ID_914	CS4	0.910956
ID_915	CS2	0.76445
ID_916	CS1	1.21872
ID_917	CS1	0.850562
ID_918	CS2	2.14968
ID_919	CS2	0.684003
ID_920	CS1	1.31854
ID_921	CS2	0.606845
ID_922	CS2	1.20495
ID_923	CS1	0.783843
ID_924	CS4	0.571581
ID_926	CS1	1.00446
ID_928	CS4	0.657972
ID_929	CS2	1.15901
ID_930	CS2	1.26261
ID_931	CS1	1.33693
ID_932	CS1	0.606435
ID_933	CS2	0.781464
ID_935	CS4	1.43184
ID_936	CS1	1.28788
ID_937	CS3	1.00944
ID_938	CS1	1.14809
ID_940	CS2	0.583746
ID_941	CS2	1.38627
ID_943	CS2	1.23992
ID_944	CS4	0.820732
ID_945	CS1	1.23343
ID_946	CS8	0.772559
ID_947	CS4	0.690119
ID_948	CS4	0.610294
ID_949	CS2	0.802979
ID_950	CS2	0.541711
ID_951	CS1	1.08931
ID_952	CS1	1.39926
ID_953	CS1	1.2238
ID_954	CS1	1.57637
ID_955	CS2	0.829879
ID_956	CS2	1.0049
ID_957	CS2	1.40873
ID_958	CS2	1.24564
ID_959	CS6	1.26862
ID_960	CS4	1.34968
ID_961	CS1	0.675526
ID_962	CS1	1.09852
ID_964	CS2	0.808465
ID_965	CS2	1.2559
ID_966	CS6	0.65053
ID_968	CS1	0.813821
ID_970	CS2	0.697738
ID_971	CS4	1.30435
ID_972	CS1	1.59843
ID_973	CS1	0.662433
ID_974	CS2	1.20925
ID_976	CS6	0.837459
ID_977	CS4	0.925632
ID_978	CS2	1.59985
ID_979	CS3	0.672283
ID_980	CS1	1.05416
ID_981	CS2	1.08366
ID_982	CS4	0.93326
ID_983	CS1	1.54884
ID_984	CS2	0.64048
ID_985	CS2	0.997041
ID_986	CS1	1.30119
ID_987	CS6	0.654333
ID_988	CS1	1.13019
ID_989	CS1	0.619268
ID_990	CS2	1.5578
ID_991	CS1	0.867265
ID_992	CS1	1.24314
ID_994	CS2	1.25229
ID_995	CS2	0.910044
ID_996	CS2	1.09983
ID_997	CS1	0.950199
ID_998	CS1	0.518713
ID_999	CS2	1.20726
ID_1000	CS2	1.57319
ID_1001	CS1	0.877132
ID_1002	CS1	1.1527
ID_1003	CS1	1.33337
ID_1004	CS4	0.700015
ID_1005	CS2	0.84377
ID_1006	CS2	0.513597
ID_1007	CS2	1.3245
ID_1008	CS1	0.656821
ID_1009	CS1	0.709586
ID_1010	CS1	1.01825
ID_1011	CS6	1.07898
ID_1012	CS2	0.620628
ID_1013	CS4	1.12705
ID_1015	CS4	1.22865
ID_1016	CS1	0.554377
ID_1017	CS2	0.607184
ID_1018	CS1	0.815811
ID_1019	CS4	0.700313
ID_1020	CS2	0.981605
ID_1021	CS2	1.33965
ID_1022	CS4	1.47858
ID_1023	CS4	0.502077
ID_1024	CS5	1.20003
ID_1026	CS4	1.80687
ID_1027	CS2	0.617602
ID_1028	CS2	1.23922
ID_1029	CS1	0.769237
ID_1030	CS4	1.43484
ID_1031	CS2	0.615559
ID_1032	CS1	0.940235
ID_1033	CS2	0.736237
ID_1034	CS2	0.976926
ID_1035	CS2	1.34323
ID_1036	CS1	1.08276
ID_1037	CS2	1.22644
ID_1038	CS1	0.81194
ID_1039	CS2	0.898677
ID_1040	CS2	0.667879
ID_1041	CS2	0.566878
ID_1042	CS2	1.01411
ID_1043	CS4	1.48153
ID_1044	CS1	0.764841
ID_1045	CS2	0.900923
ID_1046	CS3	0.695053
ID_1047	CS4	0.577209
ID_1048	CS2	0.85571
ID_1049	CS1	0.895782
ID_1050	CS2	0.783345
ID_1052	CS2	1.1814
ID_1053	CS2	1.4293
ID_1054	CS4	0.695628
ID_1056	CS6	0.557581
ID_1058	CS1	1.296
ID_1059	CS2	1.60789
ID_1061	CS2	0.797744
ID_1062	CS1	1.07775
ID_1063	CS6	0.757331
ID_1064	CS5	0.707469
ID_1065	CS1	1.00812
ID_1066	CS2	1.63325
ID_1069	CS2	1.08096
ID_1070	CS1	1.0689
ID_1071	CS3	0.505786
ID_1072	CS2	0.967314
ID_1074	CS4	0.653492
ID_1075	CS4	0.959117
ID_1076	CS6	0.590967
ID_1077	CS4	1.84726
ID_1078	CS4	0.709263
ID_1079	CS1	1.29058
ID_1080	CS2	1.19817
ID_1081	CS2	1.5418
ID_1082	CS1	0.938959
ID_1083	CS2	1.07444
ID_1085	CS1	0.929621
ID_1086	CS4	1.15691
ID_1087	CS1	1.4479
ID_1088	CS2	0.888337
ID_1089	CS1	0.50314
ID_1091	CS2	1.16368
ID_1092	CS4	0.735117
ID_1093	CS1	1.55355
ID_1094	CS2	0.942944
ID_1095	CS4	1.5785
ID_1096	CS2	1.19844
ID_1097	CS1	0.742027
ID_1098	CS2	1.42979
ID_1099	CS2	1.32009
ID_1100	CS2	0.630282
ID_1101	CS1	1.09382
ID_1103	CS2	1.2177
ID_1104	CS1	0.954077
ID_1105	CS2	1.42738
ID_1106	CS1	0.853757
ID_1107	CS1	1.14632
ID_1108	CS1	0.86384
ID_1109	CS2	0.584449
ID_1110	CS1	0.805078
ID_1111	CS1	1.11509
ID_1112	CS4	1.10944
ID_1113	CS1	0.758038
ID_1114	CS6	0.900497
ID_1115	CS1	0.866994
ID_1116	CS2	1.15576
ID_1117	CS2	0.630772
ID_1118	CS2	1.68517
ID_1119	CS1	1.38524
ID_1122	CS4	0.946344
ID_1124	CS1	1.93618
ID_1125	CS2	0.976034
ID_1126	CS2	0.703573
ID_1127	CS2	1.49209
ID_1128	CS1	1.00167
ID_1129	CS4	1.17744
ID_1130	CS2	1.24546
ID_1131	CS2	1.81286
ID_1132	CS2	0.580784
ID_1133	CS2	1.60794
ID_1134	CS3	0.650006
ID_1135	CS2	1.2619
ID_1136	CS4	0.507136
ID_1137	CS1	0.948375
ID_1138	CS4	0.88596
ID_1139	CS5	1.35756
ID_1140	CS5	1.11898
ID_1141	CS4	0.872827
ID_1142	CS4	0.873613
ID_1143	CS1	1.14706
ID_1144	CS1	0.973946
ID_1145	CS1	1.23573
ID_1146	CS4	0.573462
ID_1147	CS4	0.599056
ID_1148	CS4	1.42826
ID_1149	CS2	0.707343
ID_1150	CS1	0.54583
ID_1151	CS1	1.26826
ID_1152	CS2	0.997476
ID_1153	CS2	0.995727
ID_1154	CS2	0.76795
ID_1155	CS5	1.13971
ID_1156	CS5	0.730357
ID_1158	CS2	0.768714
ID_1159	CS1	0.857934
ID_1160	CS2	1.33007
ID_1161	CS1	0.869116
ID_1162	CS2	0.740816
ID_1163	CS4	1.08059
ID_1164	CS2	0.931664
ID_1166	CS2	1.46071
ID_1167	CS4	1.1231
ID_1168	CS4	0.743097
ID_1169	CS2	1.12867
ID_1170	CS1	1.30739
ID_1171	CS2	1.37881
ID_1172	CS1	0.660792
ID_1173	CS2	0.696556
ID_1174	CS1	1.11453
ID_1175	CS3	0.686192
ID_1176	CS1	0.920844
ID_1177	CS2	1.17553
ID_1178	CS1	0.808367
ID_1179	CS1	0.668915
ID_1181	CS1	1.25054
ID_1182	CS1	1.0811
ID_1183	CS1	0.760452
ID_1184	CS1	1.07243
ID_1185	CS2	0.922937
ID_1186	CS1	1.16747
ID_1190	CS4	1.14611
ID_1191	CS4	1.36955
ID_1192	CS2	0.909323
ID_1193	CS2	0.887549
ID_1194	CS5	0.579586
ID_1195	CS5	1.28012
ID_1196	CS2	0.659376
ID_1198	CS2	0.601517
ID_1201	CS4	1.22302
ID_1202	CS2	1.56813
ID_1203	CS4	0.856119
ID_1204	CS4	0.744623
ID_1205	CS2	1.049
ID_1206	CS4	0.537713
ID_1207	CS4	1.0813
ID_1208	CS2	0.883784
ID_1209	CS2	0.897052
ID_1210	CS2	1.2803
ID_1211	CS4	0.97213
ID_1212	CS2	0.691347
ID_1213	CS1	1.01891
ID_1214	CS2	1.21182
ID_1215	CS1	0.700352
ID_1216	CS2	1.89397
ID_1217	CS4	0.748408
ID_1218	CS2	0.68188
ID_1219	CS2	1.13669
ID_1220	CS6	0.573975
ID_1224	CS1	0.733224
ID_1225	CS4	1.32257
ID_1226	CS4	0.948672
ID_1227	CS2	1.25958
ID_1228	CS1	1.15466
ID_1229	CS4	1.16708
ID_1230	CS2	0.643001
ID_1231	CS4	0.602143
ID_1232	CS2	0.733479
ID_1233	CS1	0.819778
ID_1234	CS4	0.952021
ID_1235	CS1	0.866654
ID_1236	CS2	1.03416
ID_1237	CS1	0.817932
ID_1238	CS1	1.45533
ID_1239	CS1	0.681153
ID_1240	CS1	1.32826
ID_1241	CS2	0.627166
ID_1242	CS4	0.909365
ID_1243	CS3	0.904458
ID_1244	CS1	0.675585
ID_1245	CS1	0.614336
ID_1247	CS4	1.02916
ID_1248	CS2	0.739421
ID_1249	CS2	0.844655
ID_1250	CS4	0.73527
ID_1251	CS4	1.73695
ID_1252	CS2	0.808989
ID_1254	CS2	1.20059
ID_1255	CS2	0.570692
ID_1258	CS5	0.879089
ID_1259	CS2	1.47512
ID_1261	CS1	1.12458
ID_1262	CS2	1.07796
ID_1263	CS2	0.956061
ID_1265	CS2	1.93852
ID_1266	CS1	0.940897
ID_1267	CS1	1.29742
ID_1268	CS2	0.825662
ID_1269	CS2	0.604865
ID_1270	CS2	1.17194
ID_1271	CS2	1.56001
ID_1272	CS2	0.499223
ID_1273	CS2	1.28143
ID_1274	CS1	1.42724
ID_1276	CS4	0.738047
ID_1278	CS1	1.26912
ID_1279	CS1	0.963877
ID_1280	CS1	1.47463
ID_1281	CS1	0.680819
ID_1282	CS2	0.916632
ID_1283	CS2	1.584
ID_1284	CS2	0.658812
ID_1286	CS1	1.2293
ID_1287	CS2	1.74887
ID_1288	CS2	0.51337
ID_1289	CS2	0.949777
ID_1290	CS4	1.30209
ID_1291	CS2	0.523479
ID_1292	CS2	0.528637
ID_1294	CS2	1.12695
ID_1295	CS2	0.732908
ID_1296	CS3	0.707236
ID_1297	CS1	0.972518
ID_1298	CS2	0.528833
ID_1300	CS4	1.27866
ID_1301	CS2	0.734312
ID_1302	CS1	1.03516
ID_1303	CS1	0.816259
ID_1305	CS1	1.12987
ID_1306	CS1	0.905774
ID_1307	CS1	1.46524
ID_1309	CS2	0.632624
ID_1310	CS1	0.94616
ID_1311	CS5	0.889366
ID_1312	CS2	0.663293
ID_1313	CS2	1.3599
ID_1314	CS2	0.922938
ID_1315	CS1	1.55415
ID_1316	CS4	0.948297
ID_1317	CS4	0.820587
ID_1318	CS1	1.2216
ID_1319	CS2	0.666865
ID_1320	CS2	2.30916
ID_1321	CS1	1.26918
ID_1322	CS2	1.10702
ID_1323	CS2	0.583576
ID_1324	CS2	1.50544
ID_1325	CS1	1.13628
ID_1326	CS2	0.578023
ID_1327	CS2	0.839664
ID_1328	CS2	0.71402
ID_1329	CS5	0.872568
ID_1330	CS6	0.662581
ID_1331	CS1	0.937453
ID_1332	CS1	1.12723
ID_1333	CS1	0.86528
ID_1334	CS2	0.617319
ID_1335	CS4	0.555061
ID_1336	CS4	1.44353
ID_1337	CS4	1.42154
ID_1339	CS2	0.698679
ID_1340	CS2	1.17291
ID_1341	CS3	1.49578
ID_1342	CS4	2.04737
ID_1343	CS4	0.765898
ID_1345	CS1	1.02559
ID_1346	CS4	0.752827
ID_1347	CS1	1.37318
ID_1349	CS2	0.989201
ID_1350	CS1	0.624492
ID_1351	CS3	0.72543
ID_1353	CS1	0.742254
ID_1354	CS2	0.806321
ID_1355	CS2	1.25662
ID_1356	CS1	1.33539
ID_1358	CS5	1.17449
ID_1359	CS3	0.771492
ID_1360	CS4	0.878559
ID_1361	CS1	1.65867
ID_1362	CS4	0.956843
ID_1364	CS2	0.622192
ID_1366	CS2	0.977482
ID_1367	CS1	1.0722
ID_1368	CS4	0.738828
ID_1369	CS1	1.38417
ID_1370	CS2	0.640057
ID_1373	CS5	0.76617
ID_1374	CS2	0.848261
ID_1375	CS4	1.06396
ID_1376	CS2	0.502162
ID_1377	CS1	1.1231
ID_1378	CS1	0.686259
ID_1379	CS2	1.05034
ID_1380	CS2	0.892435
ID_1381	CS1	0.679587
ID_1382	CS2	0.530244
ID_1383	CS2	0.563181
ID_1384	CS4	1.56886
ID_1386	CS2	1.01077
ID_1387	CS2	0.724216
ID_1388	CS1	1.08242
ID_1389	CS3	0.864746
ID_1390	CS4	0.6424
ID_1391	CS1	0.950141
ID_1392	CS1	1.03057
ID_1393	CS4	0.589203
ID_1394	CS2	0.582288
ID_1395	CS2	0.530216
ID_1397	CS4	0.843266
ID_1398	CS2	1.12741
ID_1399	CS1	0.924775
ID_1400	CS2	1.51979
ID_1401	CS1	1.15769
ID_1403	CS4	0.714443
ID_1404	CS2	1.06115
ID_1405	CS1	1.1318
ID_1406	CS2	1.49216
ID_1407	CS2	1.20213
ID_1408	CS1	1.17814
ID_1409	CS2	0.697408
ID_1410	CS4	1.74767
ID_1411	CS1	0.52986
ID_1412	CS1	0.956754
ID_1413	CS1	0.78938
ID_1414	CS1	0.506296
ID_1415	CS2	1.36369
ID_1416	CS2	0.983247
ID_1417	CS1	0.809412
ID_1418	CS1	0.614626
ID_1419	CS1	0.819612
ID_1420	CS2	0.737285
ID_1421	CS1	1.25188
ID_1422	CS1	0.721286
ID_1423	CS1	1.19599
ID_1424	CS3	0.607266
ID_1425	CS1	1.22715
ID_1426	CS2	0.800856
ID_1427	CS5	1.26033
ID_1428	CS1	0.635862
ID_1429	CS1	1.13688
ID_1430	CS2	1.05904
ID_1431	CS3	1.02115
ID_1432	CS2	0.505948
ID_1433	CS6	0.64645
ID_1434	CS1	0.933181
ID_1435	CS2	0.634978
ID_1436	CS2	1.4654
ID_1437	CS2	1.06457
ID_1438	CS1	1.07706
ID_1439	CS2	1.0433
ID_1440	CS7	0.665361
ID_1441	CS2	1.36641
ID_1442	CS2	0.67985
ID_1443	CS2	1.41515
ID_1444	CS1	1.12345
ID_1445	CS2	0.967957
ID_1446	CS2	1.18143
ID_1447	CS1	0.566052
ID_1448	CS4	1.18886
ID_1449	CS1	0.820655
ID_1450	CS4	0.707639
ID_1451	CS2	1.61235
ID_1452	CS2	0.950215
ID_1453	CS2	1.05679
ID_1454	CS6	0.601788
ID_1455	CS4	0.543252
ID_1456	CS6	1.2426
ID_1457	CS4	0.810057
ID_1458	CS4	1.08504
ID_1459	CS1	1.07647
ID_1460	CS1	0.582819
ID_1461	CS4	0.869552
ID_1462	CS2	1.82983
ID_1463	CS4	0.905426
ID_1464	CS5	0.519679
ID_1466	CS2	1.21592
ID_1467	CS4	1.25199
ID_1468	CS3	0.708074
ID_1469	CS6	0.780468
ID_1470	CS4	1.06415
ID_1471	CS4	1.02831
ID_1472	CS1	0.801705
ID_1473	CS2	0.75959
ID_1474	CS2	1.09251
ID_1475	CS6	0.540211
ID_1476	CS1	1.34566
ID_1477	CS4	0.785209
ID_1478	CS2	0.863812
ID_1479	CS4	1.15712
ID_1480	CS2	1.08375
ID_1482	CS1	0.944488
ID_1483	CS1	0.76459
ID_1484	CS1	0.80277
ID_1485	CS1	0.825196
ID_1487	CS4	0.593531
ID_1488	CS2	0.747596
ID_1489	CS1	0.881256
ID_1490	CS2	1.06863
ID_1492	CS1	1.03446
ID_1493	CS2	1.43165
ID_1494	CS4	0.504998
ID_1495	CS1	0.774969
ID_1496	CS4	0.64451
ID_1498	CS1	0.591655
ID_1499	CS1	1.0411
ID_1500	CS2	1.32144
ID_1501	CS1	1.09301
ID_1502	CS2	0.786686
ID_1503	CS1	1.1428
ID_1504	CS2	0.639386
ID_1505	CS1	0.847567
ID_1506	CS4	1.47886
ID_1507	CS2	0.666608
ID_1508	CS2	0.630363
ID_1509	CS1	0.892609
ID_1510	CS2	0.53617
ID_1511	CS2	1.04085
ID_1512	CS2	1.48247
ID_1513	CS1	0.900506
ID_1514	CS1	0.978092
ID_1515	CS2	1.04312
ID_1516	CS2	1.28192
ID_1518	CS4	1.49039
ID_1519	CS4	1.49414
ID_1520	CS4	0.885121
ID_1521	CS6	0.666814
ID_1522	CS1	1.11904
ID_1523	CS1	0.729248
ID_1524	CS6	0.515973
ID_1525	CS4	1.03666
ID_1526	CS1	1.02888
ID_1527	CS1	0.580233
ID_1528	CS1	0.671714
ID_1529	CS6	0.630434
ID_1530	CS1	0.970385
ID_1531	CS4	0.644259
ID_1532	CS5	0.759367
ID_1533	CS1	1.21546
ID_1535	CS2	0.520444
ID_1536	CS1	0.767838
ID_1537	CS4	0.65778
ID_1538	CS1	1.00412
ID_1539	CS2	0.524021
ID_1541	CS1	0.923873
ID_1542	CS4	1.62424
ID_1543	CS2	0.679844
ID_1544	CS4	1.24027
ID_1546	CS2	1.08388
ID_1547	CS2	0.748156
ID_1548	CS2	0.938367
ID_1549	CS1	1.49119
ID_1550	CS4	0.500206
ID_1551	CS5	1.04713
ID_1552	CS4	0.756456
ID_1553	CS2	0.529163
ID_1554	CS2	1.01001
ID_1555	CS1	1.39246
ID_1556	CS2	1.09262
ID_1557	CS1	0.883348
ID_1558	CS4	0.713895
ID_1559	CS1	0.792863
ID_1560	CS2	0.97352
ID_1561	CS4	0.766949
ID_1562	CS1	1.1398
ID_1563	CS5	0.872064
ID_1564	CS4	0.589463
ID_1565	CS5	1.43884
ID_1566	CS4	0.610812
ID_1567	CS1	0.71725
ID_1568	CS1	1.10592
ID_1569	CS2	0.823094
ID_1570	CS2	1.11994
ID_1571	CS6	0.945093
ID_1572	CS2	1.28835
ID_1573	CS2	0.931731
ID_1574	CS2	0.852131
ID_1575	CS4	1.10427
ID_1576	CS2	1.05929
ID_1577	CS2	1.36794
ID_1578	CS2	0.727553
ID_1579	CS4	1.52448
ID_1580	CS1	0.955146
ID_1581	CS2	1.77201
ID_1582	CS2	1.64842
ID_1583	CS4	0.708238
ID_1584	CS2	0.967861
ID_1585	CS1	2.07211
ID_1589	CS2	1.1854
ID_1590	CS4	0.830885
ID_1591	CS5	0.809128
ID_1592	CS1	1.14338
ID_1593	CS5	0.610587
ID_1594	CS5	0.964206
ID_1595	CS2	0.785064
ID_1596	CS2	1.6915
ID_1597	CS2	0.597768
ID_1598	CS4	0.533629
ID_1599	CS2	1.40776
ID_1600	CS4	0.665974
ID_1601	CS2	0.870627
ID_1602	CS5	0.549002
ID_1603	CS2	1.23307
ID_1604	CS6	0.509301
ID_1605	CS1	1.22236
ID_1606	CS1	0.945431
ID_1607	CS5	0.601979
ID_1608	CS5	1.58031
ID_1609	CS3	0.884224
ID_1610	CS1	1.1657
ID_1611	CS1	1.27577
ID_1612	CS5	0.759677
ID_1613	CS2	1.33408
ID_1614	CS6	0.933138
ID_1615	CS4	0.987744
ID_1616	CS4	1.83865
ID_1617	CS2	0.559963
ID_1618	CS1	1.214
ID_1619	CS1	1.0097
ID_1620	CS2	1.18321
ID_1621	CS2	0.715553
ID_1622	CS1	0.764947
ID_1623	CS1	1.08869
ID_1624	CS2	1.40764
ID_1625	CS2	1.0128
ID_1626	CS2	0.733849
ID_1627	CS1	0.986127
ID_1628	CS4	0.613364
ID_1629	CS5	0.963976
ID_1630	CS2	0.831553
ID_1631	CS4	1.64415
ID_1632	CS2	0.81641
ID_1633	CS1	1.33777
ID_1635	CS1	1.0041
ID_1636	CS6	0.506334
ID_1637	CS1	0.877998
ID_1638	CS4	0.536751
ID_1639	CS2	0.833752
ID_1640	CS2	0.567713
ID_1641	CS2	1.52311
ID_1642	CS1	0.700556
ID_1644	CS5	0.684023
ID_1645	CS4	0.525115
ID_1647	CS2	1.58235
ID_1648	CS2	1.31548
ID_1649	CS1	0.987282
ID_1651	CS1	0.823525
ID_1652	CS1	1.42075
ID_1653	CS2	1.07075
ID_1654	CS2	0.535403
ID_1655	CS1	1.00211
ID_1656	CS6	1.18525
ID_1657	CS2	0.79762
ID_1658	CS2	0.754281
ID_1659	CS2	1.15533
ID_1660	CS2	1.65466
ID_1661	CS2	0.634011
ID_1662	CS4	0.536772
ID_1663	CS2	1.43783
ID_1664	CS1	1.21749
ID_1666	CS2	0.629545
ID_1667	CS5	0.840787
ID_1668	CS2	0.58021
ID_1669	CS1	0.823314
ID_1670	CS1	1.07492
ID_1671	CS1	1.17644
ID_1672	CS1	0.634838
ID_1673	CS2	0.858496
ID_1674	CS5	0.817601
ID_1675	CS2	0.505581
ID_1676	CS4	1.02266
ID_1677	CS4	0.707798
ID_1678	CS6	0.724332
ID_1679	CS2	0.959703
ID_1680	CS1	0.616061
ID_1681	CS1	0.820655
ID_1682	CS7	0.516143
ID_1683	CS4	1.80719
ID_1685	CS5	0.700621
ID_1686	CS4	1.12312
ID_1688	CS1	0.841826
ID_1689	CS2	1.17642
ID_1690	CS2	1.15632
ID_1692	CS2	1.30594
ID_1693	CS1	0.55108
ID_1694	CS2	1.13256
ID_1695	CS4	0.802929
ID_1696	CS5	0.605423
ID_1697	CS2	0.854454
ID_1698	CS1	0.737299
ID_1699	CS2	1.35072
ID_1700	CS4	0.844699
ID_1701	CS4	1.61155
ID_1702	CS6	0.505211
ID_1703	CS2	1.11159
ID_1704	CS1	1.02187
ID_1705	CS1	0.542489
ID_1706	CS4	1.19619
ID_1707	CS4	0.516639
ID_1709	CS4	0.736198
ID_1710	CS4	1.3199
ID_1711	CS2	0.810281
ID_1712	CS2	1.30918
ID_1713	CS2	1.01686
ID_1715	CS4	1.36557
ID_1716	CS1	0.833423
ID_1717	CS1	0.977551
ID_1718	CS2	1.16318
ID_1720	CS4	0.498956
ID_1721	CS2	1.44092
ID_1722	CS2	0.670672
ID_1723	CS2	1.10018
ID_1724	CS2	0.975255
ID_1725	CS1	1.19609
ID_1726	CS1	0.849096
ID_1727	CS2	2.21693
ID_1729	CS4	0.534299
ID_1730	CS4	0.50426
ID_1732	CS2	0.943214
ID_1733	CS6	0.598464
ID_1735	CS2	1.08349
ID_1737	CS2	0.763791
ID_1738	CS2	1.45819
ID_1739	CS6	0.707476
ID_1740	CS1	0.520801
ID_1741	CS2	0.91708
ID_1742	CS6	0.51083
ID_1743	CS1	1.07605
ID_1744	CS3	0.71927
ID_1745	CS1	1.11324
ID_1746	CS2	1.35354
ID_1747	CS2	1.18746
ID_1749	CS1	1.45169
ID_1750	CS2	0.942625
ID_1751	CS2	1.24773
ID_1752	CS2	0.772029
ID_1754	CS2	0.625145
ID_1755	CS2	1.24198
ID_1757	CS4	1.09934
ID_1759	CS2	0.641245
ID_1761	CS4	1.04033
ID_1762	CS5	0.615853
ID_1763	CS4	0.527811
ID_1764	CS1	1.03898
ID_1765	CS2	1.36318
ID_1766	CS2	0.973851
ID_1767	CS2	1.09156
ID_1768	CS4	0.536316
ID_1769	CS2	1.2823
ID_1771	CS2	0.872578
ID_1772	CS2	0.87553
ID_1773	CS1	1.17995
ID_1774	CS2	0.961019
ID_1775	CS2	0.828823
ID_1776	CS2	0.738122
ID_1777	CS1	1.00176
ID_1778	CS2	0.907603
ID_1780	CS1	1.88386
ID_1781	CS2	1.5356
ID_1782	CS4	0.708137
ID_1783	CS1	1.23809
ID_1784	CS2	0.935808
ID_1785	CS2	1.24705
ID_1786	CS1	0.756142
ID_1789	CS2	1.68011
ID_1790	CS2	1.0503
ID_1791	CS2	0.954756
ID_1792	CS1	0.954652
ID_1793	CS4	0.728525
ID_1794	CS5	1.08043
ID_1795	CS1	0.875064
ID_1797	CS2	1.24585
ID_1798	CS4	0.606575
ID_1799	CS1	1.13637
ID_1800	CS2	1.05947
ID_1801	CS2	1.78428
ID_1803	CS1	1.62065
ID_1804	CS4	1.12722
ID_1805	CS2	0.767799
ID_1806	CS1	0.626819
ID_1807	CS4	0.737995
ID_1808	CS2	1.11771
ID_1810	CS2	1.04584
ID_1811	CS2	0.532617
ID_1812	CS2	1.93053
ID_1813	CS5	0.732999
ID_1814	CS4	0.518037
ID_1815	CS4	0.942355
ID_1816	CS2	1.2333
ID_1817	CS4	1.95588
ID_1819	CS4	0.787683
ID_1820	CS2	1.42577
ID_1822	CS2	0.989982
ID_1823	CS4	0.817419
ID_1824	CS5	1.81487
ID_1825	CS1	1.0433
ID_1826	CS4	1.29709
ID_1827	CS8	0.73605
ID_1828	CS2	0.791338
ID_1829	CS8	0.601541
ID_1830	CS2	0.668009
ID_1831	CS2	1.02843
ID_1832	CS2	1.77893
ID_1833	CS2	0.72472
ID_1834	CS5	1.35806
ID_1835	CS4	0.521776
ID_1836	CS2	1.52833
ID_1837	CS2	1.03228
ID_1838	CS4	0.754765
ID_1839	CS4	1.13706
ID_1840	CS8	0.589243
ID_1841	CS8	0.770677
ID_1842	CS2	1.13615
ID_1843	CS6	0.7203
ID_1844	CS4	0.56896
ID_1846	CS8	1.06144
ID_1848	CS2	0.970193
ID_1849	CS8	0.76783
ID_1850	CS8	0.860782
ID_1851	CS2	1.40354
ID_1852	CS1	1.24856
ID_1853	CS4	0.910169
ID_1854	CS4	0.569591
ID_1855	CS1	0.522855
ID_1857	CS8	0.672755
ID_1858	CS8	1.07519
ID_1859	CS8	1.18012
ID_1860	CS8	0.696281
ID_1861	CS8	0.532859
ID_1862	CS6	0.631197
ID_1863	CS2	1.46927
ID_1864	CS8	0.892905
ID_1865	CS8	0.652403
ID_1866	CS8	1.02141
ID_1867	CS2	0.982911
ID_1868	CS2	2.22481
ID_1869	CS8	0.617442
ID_1870	CS4	2.22337
ID_1871	CS2	0.983937
ID_1872	CS4	0.761582
ID_1873	CS2	0.768573
ID_1874	CS5	1.49584
ID_1875	CS8	1.00831
ID_1876	CS9	0.56108
ID_1877	CS2	0.960731
ID_1878	CS4	0.614359
ID_1879	CS8	2.34082
ID_1880	CS8	1.11956
ID_1881	CS9	0.542754
ID_1882	CS9	1.33587
ID_1883	CS2	1.91013
ID_1884	CS8	0.507649
ID_1885	CS9	0.631346
ID_1886	CS8	0.868375
ID_1887	CS9	0.780021
ID_1888	CS8	1.82837
ID_1890	CS1	1.32792
ID_1891	CS8	0.587444
ID_1893	CS2	0.98958
ID_1894	CS2	1.43101
ID_1895	CS4	0.681337
ID_1896	CS2	1.69624
ID_1897	CS2	0.878836
ID_1898	CS4	0.611704
ID_1899	CS9	0.577435
ID_1900	CS8	0.744461
ID_1901	CS1	0.770197
ID_1902	CS2	2.39716
ID_1903	CS5	0.890497
ID_1904	CS1	1.06477
ID_1905	CS4	0.752353
ID_1906	CS2	1.97112
ID_1907	CS1	0.974544
ID_1908	CS2	1.17973
ID_1909	CS8	0.579282
ID_1910	CS8	0.730405
ID_1911	CS9	0.589901
ID_1913	CS2	0.562579
ID_1914	CS4	1.16524
ID_1915	CS4	1.07898
ID_1916	CS1	0.882203
ID_1917	CS8	0.60805
ID_1920	CS2	1.05589
ID_1921	CS2	1.81921
ID_1922	CS8	0.670777
ID_1923	CS2	0.719985
ID_1924	CS2	0.924266
ID_1925	CS4	0.540178
ID_1926	CS4	1.32359
ID_1927	CS4	1.63021
ID_1928	CS8	0.524875
ID_1929	CS2	1.81369
ID_1930	CS2	0.756439
ID_1931	CS1	1.02179
ID_1932	CS4	1.6148
ID_1933	CS2	0.652681
ID_1934	CS8	0.686877
ID_1935	CS8	0.930447
ID_1936	CS4	0.791389
ID_1938	CS8	0.569922
ID_1939	CS8	0.824665
ID_1940	CS4	0.961116
ID_1941	CS4	0.912883
ID_1942	CS1	0.675288
ID_1943	CS2	1.05652
ID_1944	CS2	0.951389
ID_1945	CS5	1.1147
ID_1946	CS4	1.45215
ID_1947	CS5	0.982986
ID_1948	CS5	0.496451
ID_1949	CS2	1.21775
ID_1950	CS1	1.52491
ID_1951	CS2	0.812476
ID_1952	CS2	1.57596
ID_1953	CS4	0.723222
ID_1954	CS1	1.08661
ID_1955	CS2	1.1556
ID_1957	CS4	1.50291
ID_1958	CS2	0.925216
ID_1962	CS5	0.594111
ID_1963	CS2	0.901899
ID_1964	CS2	0.705791
ID_1965	CS4	1.03678
ID_1966	CS4	0.608501
ID_1967	CS8	0.96687
ID_1968	CS2	0.691613
ID_1969	CS4	0.711352
ID_1970	CS5	0.890331
ID_1971	CS2	0.73188
ID_1972	CS2	1.31784
ID_1973	CS1	1.89773
ID_1974	CS4	1.49566
ID_1975	CS2	0.838763
ID_1976	CS8	0.896303
ID_1977	CS1	0.759414
ID_1978	CS2	1.23609
ID_1980	CS4	0.955574
ID_1981	CS2	1.57827
ID_1983	CS4	0.639673
ID_1984	CS4	0.560359
ID_1985	CS5	0.81631
ID_1986	CS5	0.910319
ID_1987	CS4	1.03007
ID_1989	CS4	0.730779
ID_1990	CS1	1.01023
ID_1991	CS4	2.3622
ID_1992	CS4	0.616848
ID_1993	CS1	0.831442
ID_1996	CS2	0.981656
ID_1997	CS1	0.574233
ID_1998	CS2	0.712213
ID_1999	CS1	0.857233
ID_2000	CS2	0.507425
ID_2002	CS2	1.08198
ID_2003	CS2	1.02936
ID_2004	CS2	1.70908
ID_2005	CS5	0.500738
ID_2006	CS2	1.47168
ID_2007	CS1	1.13107
ID_2008	CS2	0.572628
ID_2009	CS1	1.81767
ID_2010	CS1	1.10073
ID_2011	CS2	0.560246
ID_2012	CS2	1.30284
ID_2013	CS1	0.979644
ID_2014	CS5	1.25369
ID_2015	CS2	0.874109
ID_2016	CS1	1.15641
ID_2017	CS1	0.799207
ID_2018	CS4	0.634366
ID_2019	CS2	1.00195
ID_2020	CS5	0.677781
ID_2021	CS2	0.620125
ID_2023	CS2	1.55774
ID_2024	CS2	0.883352
ID_2025	CS1	1.2403
ID_2026	CS2	0.60492
ID_2027	CS4	1.08112
ID_2028	CS1	0.834852
ID_2029	CS2	2.15373
ID_2030	CS4	0.688422
ID_2031	CS1	1.04986
ID_2032	CS4	0.822659
ID_2033	CS1	1.86678
ID_2034	CS5	0.585153
ID_2035	CS4	0.992194
ID_2036	CS2	1.39037
ID_2037	CS4	0.577298
ID_2038	CS4	0.933497
ID_2039	CS1	1.1126
ID_2040	CS2	1.6289
ID_2041	CS1	1.15215
ID_2042	CS2	1.11185
ID_2043	CS3	0.976108
ID_2044	CS1	1.01526
ID_2045	CS2	0.877684
ID_2046	CS2	0.768698
ID_2047	CS2	1.17564
ID_2049	CS2	1.57242
ID_2050	CS1	1.00732
ID_2051	CS1	1.19524
ID_2052	CS4	0.965445
ID_2053	CS2	0.509717
ID_2055	CS6	1.1435
ID_2056	CS1	1.3492
ID_2057	CS1	0.65207
ID_2058	CS1	0.982146
ID_2059	CS1	2.0869
ID_2060	CS6	0.688078
ID_2062	CS1	1.16882
ID_2064	CS1	0.833899
ID_2065	CS2	0.72232
ID_2066	CS2	0.946266
ID_2067	CS2	1.02145
ID_2068	CS2	0.590106
ID_2069	CS1	0.889529
ID_2070	CS1	1.61347
ID_2072	CS5	1.07714
ID_2073	CS2	0.599987
ID_2074	CS2	1.54677
ID_2075	CS1	1.30206
ID_2076	CS1	0.960656
ID_2077	CS1	0.995515
ID_2078	CS1	0.579499
ID_2079	CS1	0.823501
ID_2080	CS1	1.27815
ID_2081	CS1	2.306
ID_2082	CS1	1.18769
ID_2083	CS8	0.821015
ID_2084	CS1	0.942753
ID_2085	CS4	0.527274
ID_2086	CS2	0.883655
ID_2087	CS4	0.679161
ID_2088	CS1	1.26103
ID_2089	CS2	0.802639
ID_2092	CS2	1.3064
ID_2093	CS2	0.889768
ID_2094	CS4	0.816312
ID_2096	CS2	0.963617
ID_2097	CS2	1.52776
ID_2098	CS5	0.845134
ID_2099	CS2	0.825057
ID_2100	CS4	0.556125
ID_2101	CS4	0.678519
ID_2102	CS2	1.20559
ID_2104	CS2	0.784645
ID_2105	CS1	0.886732
ID_2106	CS4	1.37027
ID_2107	CS4	0.591231
ID_2108	CS4	0.741411
ID_2109	CS4	1.24646
ID_2110	CS1	0.707568
ID_2111	CS1	1.08652
ID_2112	CS2	0.987478
ID_2113	CS4	0.677387
ID_2114	CS4	1.19868
ID_2115	CS2	0.954387
ID_2116	CS2	1.09353
ID_2117	CS2	0.712779
ID_2118	CS2	1.24677
ID_2119	CS2	0.535107
ID_2120	CS1	0.532299
ID_2121	CS2	1.03063
ID_2122	CS4	0.549901
ID_2123	CS1	1.18571
ID_2124	CS1	1.15343
ID_2126	CS2	1.16488
ID_2127	CS6	0.505689
ID_2128	CS4	1.75495
ID_2129	CS5	0.696365
ID_2131	CS2	0.885004
ID_2132	CS2	0.625148
ID_2133	CS1	0.783985
ID_2134	CS1	1.09122
ID_2135	CS2	0.647916
ID_2136	CS2	0.503076
ID_2137	CS2	0.857251
ID_2138	CS4	1.26207
ID_2140	CS2	0.629823
ID_2141	CS2	1.14666
ID_2142	CS1	1.31124
ID_2144	CS3	0.85267
ID_2145	CS1	1.09474
ID_2146	CS1	1.42846
ID_2147	CS2	1.34922
ID_2148	CS1	0.933398
ID_2149	CS4	1.20831
ID_2150	CS2	0.689086
ID_2151	CS4	0.554539
ID_2152	CS1	1.14241
ID_2153	CS1	1.55978
ID_2155	CS2	0.762311
ID_2156	CS1	1.12479
ID_2157	CS1	0.953129
ID_2158	CS2	1.42027
ID_2159	CS1	1.34115
ID_2160	CS2	1.17738
ID_2161	CS1	0.736902
ID_2162	CS3	0.833758
ID_2163	CS2	0.547083
ID_2164	CS2	1.39297
ID_2165	CS4	0.764832
ID_2166	CS1	0.77464
ID_2167	CS2	1.83896
ID_2169	CS2	0.774067
ID_2170	CS1	0.962024
ID_2171	CS1	0.915807
ID_2172	CS4	0.772418
ID_2173	CS2	1.30867
ID_2174	CS2	1.07273
ID_2175	CS4	0.807494
ID_2176	CS4	0.516221
ID_2177	CS4	1.69213
ID_2178	CS4	0.892449
ID_2179	CS1	1.54865
ID_2180	CS2	0.720751
ID_2181	CS2	0.634707
ID_2182	CS2	0.644749
ID_2183	CS2	1.19135
ID_2185	CS2	0.992567
ID_2186	CS6	0.52107
ID_2187	CS2	0.797365
ID_2188	CS2	0.582516
ID_2189	CS2	0.548609
ID_2190	CS2	1.2214
ID_2191	CS1	1.14132
ID_2192	CS1	1.05158
ID_2193	CS4	1.62329
ID_2194	CS1	0.949514
ID_2197	CS4	1.12307
ID_2198	CS1	1.26099
ID_2199	CS2	0.915712
ID_2200	CS2	1.23752
ID_2201	CS2	1.05824
ID_2202	CS4	0.601906
ID_2203	CS4	1.53471
ID_2204	CS1	0.570085
ID_2205	CS4	0.891263
ID_2207	CS5	0.674047
ID_2208	CS5	0.662815
ID_2209	CS1	1.14319
ID_2210	CS2	0.921198
ID_2211	CS1	1.09103
ID_2212	CS2	0.603333
ID_2213	CS1	2.11445
ID_2214	CS2	0.905271
ID_2215	CS2	1.48381
ID_2216	CS2	1.07815
ID_2217	CS2	1.77018
ID_2218	CS2	0.526025
ID_2219	CS2	0.950183
ID_2220	CS1	1.02425
[truncated: 11,310 more rows]

## Sheet: Figure 4f
nrpb2-3 v.s. WT					FVP v.s. WT
ID	log2 fold change intra-gene contact score	log2 fold change Pol II CTD enrichment	Pol II CTD binding score in WT		ID	log2 fold change intra-gene contact score	log2 fold change Pol II CTD enrichment	Pol II CTD binding score in WT
AT1G01300	-0.0387726	-0.736999	699.572		AT1G01490	-1.14795	-2.58078	991.281
AT1G01490	-0.958534	-1.44595	991.281		AT1G03610	-2.19257	-2.00397	645.741
AT1G01550	0.101305	-0.0298239	1807.63		AT1G04410	-0.736701	-2.47526	702.223
AT1G04410	-0.356741	-1.26907	702.223		AT1G06400	-1.86215	-1.06098	866.056
AT1G06400	-0.943853	-2.03712	866.056		AT1G07890	-0.855244	-0.188654	2432.6
AT1G07000	-0.74606	-0.863174	752.952		AT1G08980		-1.49906	633.085
AT1G08980	-4.22533	-3.8879	633.085		AT1G14740	0.106086	-0.242333	807.054
AT1G09940	2.82628	-0.195719	724.705		AT1G18210	-0.339594	-0.271906	2283.44
AT1G10020		-5.45683	677.89		AT1G20100	-0.809926	-1.25659	659.016
AT1G14740	0.118337	-0.845867	807.054		AT1G20440	-0.494509	-1.34812	1030.58
AT1G18210	-0.0549454	-1.18399	2283.44		AT1G22570	-0.217519	-1.83852	1068.56
AT1G20100	-0.275056	-0.762604	659.016		AT1G23490	-0.265428	-0.627136	1896.45
AT1G22570	-1.0156	-2.66624	1068.56		AT1G28280	0.442293	-1.14799	915.218
AT1G23490	0.525668	-0.27222	1896.45		AT1G29670	1.11056	-1.16392	678.476
AT1G28280	-0.131441	-0.943371	915.218		AT1G32050	-0.086054	-0.797945	656.353
AT1G28380		-0.111448	1009.61		AT1G32700	-3.8317	-2.20647	665.563
AT1G29340	-0.06335	-0.811982	644.034		AT1G36730	-0.162466	-0.627308	1294.86
AT1G29670	2.6944	-0.851837	678.476		AT1G53840	-0.652237	-0.732018	650.501
AT1G32050	-0.801457	-1.16195	656.353		AT1G58290	0.134149	-1.2713	2183.59
AT1G36730	-0.194423	-1.48559	1294.86		AT1G64720	-0.091919	-2.3044	995.088
AT1G42980	0.170821	-1.78596	1222.13		AT1G68490	3.40182	-2.34643	914.529
AT1G49500	0.68229	-2.11457	808.546		AT1G70090	-0.53952	-1.06023	2513.29
AT1G55450	4.17508	-1.56378	1709.49		AT1G70370	-0.00231331	-1.17729	864.894
AT1G57680	-0.0457774	-1.8799	895.971		AT1G75800	0.0629037	-1.8178	706.683
AT1G58290	-0.156935	-3.66362	2183.59		AT1G78040	0.134475	-0.977343	816.086
AT1G64720	-0.362254	-0.183005	995.088		AT1G79340	-0.26714	-1.3529	673.53
AT1G68490		-1.71707	914.529		AT1G79380		-0.463519	671.798
AT1G68670	-0.52102	-0.0222955	1078.83		AT2G01570	-0.304192	-1.39338	1178.35
AT1G68840	-0.669615	-0.410731	4517.11		AT2G13360	-0.910448	-3.52717	681.617
AT1G69840	0.778177	-1.96019	752.034		AT2G26560	0.238847	-0.724347	814.486
AT1G70090	-0.839851	-2.55314	2513.29		AT2G27500		-0.283071	1792.02
AT1G70370	-0.0518869	-1.97117	864.894		AT2G30440	1.53861	-0.514421	871.639
AT1G72150	-0.735217	-1.23909	759.981		AT2G31790	-0.0880692	-0.63928	618.109
AT1G75800	0.572388	-2.21128	706.683		AT2G36950	-1.57008	-1.68446	1186.41
AT1G78040	-0.17147	-1.16638	816.086		AT2G39010	0.598684	-2.84666	1037.05
AT1G79340	0.506366	-1.51229	673.53		AT2G39660	-0.544086	-1.02376	627.476
AT1G79380	-10.1551	-2.06483	671.798		AT2G39730	-0.184986	-2.22024	1099.51
AT1G80850	-0.271525	-0.845406	811.339		AT2G39990		-0.617351	655.66
AT2G01180	-0.187823	-2.15298	1565.26		AT2G41000	-0.567434	-1.25504	1022.55
AT2G01570	-1.0045	-1.68754	1178.35		AT2G41100	0.486189	-0.30317	7882.1
AT2G01850	-1.65401	-1.90631	3534.57		AT2G42590	-1.7237	-1.09229	813.657
AT2G06530	0.00698366	-0.830975	898.211		AT2G44500	-0.193092	-0.0638587	1954.75
AT2G13360	-0.810113	-2.78648	681.617		AT2G46500	2.15982	-0.163831	734.986
AT2G17840	0.236789	-1.8073	5341.74		AT3G02470	-0.818771	-1.36709	6245.18
AT2G19800	-2.80618	-4.03131	979.911		AT3G02880	0.143297	-0.71157	795.928
AT2G20630	0.873332	-0.486229	619.848		AT3G04120	-0.668804	-1.36147	757.24
AT2G21500	-2.92515	-0.648107	970.52		AT3G04730	-1.80862	-2.28054	707.223
AT2G22500	-0.828322	-0.230886	1449.62		AT3G07360	-0.740988	-1.08797	1028.84
AT2G24600	0.355798	-3.6883	1073.54		AT3G07470	-0.586034	-1.85163	1014.41
AT2G30020	2.90086	-0.925274	5568.61		AT3G07790	-0.628634	-1.01405	639.586
AT2G30440	2.07462	-1.02487	871.639		AT3G08580	0.222984	-0.21331	700.899
AT2G31790	-1.03872	-1.76396	618.109		AT3G11700	-1.78098	-1.58514	1180.93
AT2G31880	-1.01574	-2.9085	2500.61		AT3G13920	-0.772599	-0.13032	755.558
AT2G36950	-0.195924	-0.343439	1186.41		AT3G14230	-0.691603	-1.25127	1261.26
AT2G38470	-1.00927	-1.28089	3563.84		AT3G14990	-1.07637	-1.18392	917.487
AT2G39010	0.237134	-0.440488	1037.05		AT3G17800	-1.31726	-0.497706	4045.34
AT2G39570	-0.658164	-2.58021	800.452		AT3G19130	0.733856	-0.402097	901.056
AT2G39660	0.350526	-0.531145	627.476		AT3G19240	-1.11891	-1.4939	2046.36
AT2G39730	-0.467707	-1.62787	1099.51		AT3G19540	-0.720183	-1.84425	671.397
AT2G39990		-1.37182	655.66		AT3G20310		-0.744203	1053.19
AT2G40140	-0.0122647	-1.2481	3027.14		AT3G20770	-0.386023	-0.511425	687.373
AT2G41000	0.776806	-3.38322	1022.55		AT3G26510		-2.7278	1771.5
AT2G41100	0.293862	-0.96215	7882.1		AT3G27090	-0.869455	-1.01984	629.007
AT2G42590	-2.13777	-2.56667	813.657		AT3G48360		-5.51334	4867.13
AT2G44500	-0.0541958	-1.54003	1954.75		AT3G49790		-2.60721	889.672
AT2G46500	0.373852	-0.479006	734.986		AT3G54020	-0.797294	-0.280116	1056.27
AT2G47060		-0.745649	833.741		AT3G55430	1.83014	-1.03292	6109.45
AT3G02470	-0.802434	-1.83243	6245.18		AT3G55960	-0.556022	-0.13406	623.068
AT3G02880	-0.913819	-1.17589	795.928		AT3G56090	0.274711	-3.83568	1734.32
AT3G04630	-0.58786	-0.556676	747.953		AT3G59060	0.131448	-1.41734	1177.74
AT3G07360	-0.288708	-2.29898	1028.84		AT3G61070	-1.43838	-2.56172	834.724
AT3G07470	-0.974152	-3.51619	1014.41		AT4G00360	0.136197	-1.58181	701.326
AT3G07780		-1.31088	1097.5		AT4G05320	-0.699957	-0.884147	7529.94
AT3G07790	0.303035	-0.918103	639.586		AT4G09000	-0.457874	-0.733573	1483.79
AT3G10300	-1.8406	-1.30391	1923.37		AT4G09010	0.159658	-0.850792	775.919
AT3G11410	-0.439551	-2.95759	1180.03		AT4G12040	-0.75417	-0.0637257	1058.64
AT3G11700	-1.55101	-2.11676	1180.93		AT4G14880	-1.18537	-0.884492	1590.01
AT3G12740	1.15871	-0.185816	863.606		AT4G15470	0.480602	-0.489294	689.863
AT3G13920	-1.61551	-0.410762	755.558		AT4G15760	0.0936198	-5.23141	891.319
AT3G14230	-0.0498243	-0.822658	1261.26		AT4G17900	-0.103828	-0.131532	875.38
AT3G15460	-1.08673	-2.78629	1199.96		AT4G18070	-0.545044	-0.175339	763.547
AT3G16860		-2.55878	1399.83		AT4G19200	-1.76399	-1.51452	1978.37
AT3G17800	-0.280703	-1.84719	4045.34		AT4G21570	3.0618	-0.116147	1642.66
AT3G18780		-0.406075	682.627		AT4G23470		-0.24776	661.132
AT3G19130	-0.0257459	-0.541562	901.056		AT4G24230	-3.12542	-4.2349	658.526
AT3G19240	-0.997882	-0.56525	2046.36		AT4G25100	-1.36614	-2.43219	642.821
AT3G19540	-1.08471	-2.7287	671.397		AT4G25620	-0.491871	-1.73566	1367.22
AT3G19680	-0.768042	-2.60893	2113.4		AT4G27720	-0.468423	-0.31949	800.658
AT3G20310		-1.45764	1053.19		AT4G30910	-0.230201	-0.380309	930.858
AT3G20770	-0.783642	-0.597124	687.373		AT4G30920	0.175156	-0.0871959	936.749
AT3G26510		-0.357148	1771.5		AT4G32030		-1.23974	2128.22
AT3G26980	-0.663836	-1.41176	1009.99		AT4G32060		-0.556378	1180.51
AT3G27090	0.253866	-2.0445	629.007		AT4G36030	-0.905034	-0.352286	644.968
AT3G27210	-0.338991	-1.3757	707.013		AT4G36720		-1.79063	884.063
AT3G30775	-1.35932	-0.567109	1591.74		AT4G37180	-0.235983	-2.31398	922.821
AT3G45640	-0.206848	-3.04687	2305.16		AT4G39090	-1.00419	-2.82329	1159.66
AT3G46600	-3.35171	-1.74492	1043.07		AT5G01710	0.640607	-1.31476	2311.15
AT3G47960	1.43561	-0.153013	879.018		AT5G02290	-0.440696	-0.297533	665.017
AT3G48360	-2.51569	-1.10088	4867.13		AT5G03380	1.79888	-0.308585	1209.05
AT3G49530	0.533722	-1.67913	2709.13		AT5G04550	-0.0226339	-0.154256	648.438
AT3G49710	-1.36564	-3.15929	1813.25		AT5G08780	-1.00819	-0.522441	725.751
AT3G49720	1.7943	-2.0294	1813.42		AT5G13100	0.312782	-0.8911	1505.02
AT3G49790		-1.10254	889.672		AT5G16110	-0.766761	-1.44471	1105.97
AT3G54020	-0.196424	-2.0062	1056.27		AT5G16370		-2.8312	1377.38
AT3G54810	-0.627932	-1.82329	3378.8		AT5G16830	-0.0976606	-0.126347	1206.37
AT3G55430	-0.00208351	-1.65267	6109.45		AT5G20010	-0.601037	-0.650746	3003.81
AT3G55960	0.0405763	-1.1641	623.068		AT5G25280	-0.199767	-2.56506	1503.57
AT3G55980	2.92116	-1.29006	8038.95		AT5G39570	-0.57662	-1.81925	761.53
AT3G56090	-1.96334	-6.97464	1734.32		AT5G45110	-1.24452	-0.368451	924.761
AT3G59060	-1.0487	-1.19603	1177.74		AT5G45350	-1.6381	-0.0902621	831.031
AT3G61070	-0.827755	-2.88556	834.724		AT5G47070	2.05135	-0.13281	799.829
AT3G62260	0.0337067	-2.11261	1810.44		AT5G47120	0.715341	-0.0257658	798.019
AT4G00360	-0.47351	-1.11313	701.326		AT5G47200	-1.08548	-0.409	794.828
AT4G01950	-0.912658	-3.00433	1744.52		AT5G53570	-0.193099	-0.069208	776.244
AT4G02210	0.117554	-3.00143	637.883		AT5G58710		-0.450785	1069.07
AT4G09000	-0.0360781	-1.02896	1483.79		AT5G59730	-0.587309	-0.0452401	1501.87
AT4G09010	0.0846422	-1.988	775.919		AT5G60390	-0.531203	-0.272186	1753.99
AT4G11280	-0.58572	-2.42378	4325.89		AT5G64400	-0.00802821	-0.489177	996.976
AT4G12720	-0.476503	-0.963829	1578.27		AT5G64850	0.0954172	-1.80711	681.767
AT4G14365	0.0364319	-0.65992	681.657		AT5G66200	-0.417905	-0.00209089	632.967
AT4G14880	-0.748141	-3.79247	1590.01		AT5G67250	-1.2118	-0.491931	649.052
AT4G15470	-0.713038	-0.629619	689.863		AT5G67420	3.38401	-1.64496	929.39
AT4G16563	-1.89802	-3.33318	755.192
AT4G17090	-0.0925586	-1.41412	3311.14
AT4G18070		-1.12477	763.547
AT4G19200	0.0889508	-1.31375	1978.37
AT4G20380	0.0875647	-1.1712	735.272
AT4G20830	-0.213887	-0.150391	1843.54
AT4G21570	1.20509	-0.417427	1642.66
AT4G22690		-1.49155	1734.84
AT4G23180	-1.50382	-3.91637	1684.64
AT4G23190	0.102381	-1.31694	726.472
AT4G23470		-0.971316	661.132
AT4G24160	-0.938972	-0.650193	741.01
AT4G24230	-1.10029	-2.08719	658.526
AT4G25030		-0.565808	1029.68
AT4G25100		-5.33898	642.821
AT4G25620	-0.715126	-1.11791	1367.22
AT4G27720	0.632014	-2.60923	800.658
AT4G28400	-0.208207	-0.722493	640.953
AT4G29780	-0.192276	-1.66222	9747.29
AT4G30920	-0.368921	-4.08731	936.749
AT4G32020	0.528204	-0.903505	7391.52
AT4G32030	0.31462	-1.45123	2128.22
AT4G32060	-1.26401	-1.90611	1180.51
AT4G33050		-0.377248	1611.12
AT4G33920	0.695462	-0.561732	2812.14
AT4G34150	0.716467	-1.21984	6581.44
AT4G34160	0.036218	-3.06672	842.867
AT4G34460	0.446322	-1.61941	676.716
AT4G36030	-1.82026	-0.513598	644.968
AT4G36720		-3.21606	884.063
AT4G36730	-1.80774	-3.0197	1538.18
AT4G37180	-1.20004	-1.53067	922.821
AT4G39090	-0.256252	-0.678128	1159.66
AT5G01710	-0.0549752	-2.4019	2311.15
AT5G02290	-0.0765244	-1.96798	665.017
AT5G02500	2.14193	-0.471908	2418.69
AT5G04550	-0.231779	-0.43375	648.438
AT5G06310		-1.99013	654.723
AT5G10450	-0.950914	-1.67732	709.192
AT5G11650	-0.391036	-1.61051	764.617
AT5G13100	1.20924	-2.8929	1505.02
AT5G13190		-0.88993	2310.04
AT5G16110	-0.574758	-1.79629	1105.97
AT5G16370	-2.47867	-1.93333	1377.38
AT5G16830	0.292644	-1.42437	1206.37
AT5G18400	-0.835267	-1.27904	1042.65
AT5G21090	0.0173812	-0.273408	1111.49
AT5G24590	-0.504148	-1.94134	3297.86
AT5G26030	0.0901023	-1.85276	2544.14
AT5G35735	-0.449343	-0.475092	2813.43
AT5G37770	-0.307955	-2.22646	1814.19
AT5G39570	-0.104062	-0.670412	761.53
AT5G41080	-2.4594	-0.559698	723.643
AT5G42050	1.66597	-0.8326	3530.24
AT5G45110	-0.163338	-0.711461	924.761
AT5G45340	-0.174997	-1.66327	1771.64
AT5G45350		-0.867614	831.031
AT5G47070	1.2847	-1.19019	799.829
AT5G47200	-0.171165	-0.355756	794.828
AT5G53300		-0.540605	956.99
AT5G53570	-0.470068	-1.60392	776.244
AT5G58090	0.780757	-4.16619	1210.14
AT5G58430	0.208807	-1.25138	1874.02
AT5G58710	-1.62636	-2.22673	1069.07
AT5G59550	1.25826	-0.425122	2566.92
AT5G59730	-0.0621919	-0.267265	1501.87
AT5G60390	-0.581741	-1.26818	1753.99
AT5G61210	0.314772	-1.36262	981.574
AT5G62470	1.86458	-1.51871	1242.16
AT5G62560		-0.688307	679.236
AT5G63160		-1.87522	1885.47
AT5G64130	-3.62665	-1.94291	1064.92
AT5G64400	0.0157669	-0.429239	996.976
AT5G66200	-0.155164	-2.34205	632.967
AT5G67250	-1.44845	-1.88298	649.052
